# Supplementary material for: Genetic evolution of keratinocytes to cutaneous squamous cell carcinoma
Source: Nat Commun. 2025 Nov 27;16:10663. doi: 10.1038/s41467-025-65687-y (PMC12660313; doi:10.1038/s41467-025-65687-y)
Supplement: Supplementary file 5 — Supplementary Data 2 [file 41467_2025_65687_MOESM5_ESM.xlsx]

## Sheet: Sheet1
Table S2.
Donor	Gender	Age	Self reported ancestry	Genetic ancestry	Time spent outdoors weekly (hr)	Exposure to occupational/ outdoor UV radiation	Protection (sunscreen use)	Additional known risk factors	Site of Biopsy	Additional comments
D06	Male	64	European	European	Unknown	Unknown	Unknown	Unknown	Surgical normal skin trimmings adjacent to SCC and MIS	The skin acquired as dogears from Mohs surgery show signs of high CSD
D13	Male	74	European	European	Unknown	Unknown	Unknown	Unknown	Surgical normal skin trimmings adjacent to SCC and MIS	The skin acquired from all 3 different sites show signs of high CSD
D14	Female	35	Hispanic	European	Unknown	Unknown	Unknown	Unknown	Abdominoplasty excision	The skin acquired does not show CSD
D21	Male	57	Hispanic	Admix American	Unknown	Unknown	Unknown	Unknown	Surgical normal skin trimmings adjacent to SCC
D37	Female	43	European	European	<12	Never/rarely	Mostly/always	Frequent tanning bed use, frequent sunburns	Normal skin (not adjacent to any tumor)
D38	Female	40	European	European	<13	Never/rarely	Mostly/always	Frequent tanning bed use, occasional sunburns	Normal skin (not adjacent to any tumor)
D49	Female	52	European	European	<21	Never/rarely	Mostly/always	Frequent sunburns	Normal skin (not adjacent to any tumor)
D51	Female	95	European	European	Unknown	Unknown	Unknown	Unknown	Surgical normal skin trimmings adjacent to SCC
D53	Female	50	European	European	<5	Never/rarely	Mostly/always	Unknown	Normal skin (not adjacent to any tumor)
D54	Male	42	European	European	<15	Never/rarely	Mostly/always	Frequent sunburns	Normal skin (not adjacent to any tumor)
D55	Male	70	European	European	<5	Never/rarely	Mostly/always	Frequent sunburns	Normal skin (not adjacent to any tumor)
D56	Male	74	European	European	Unknown	Unknown	Unknown	Unknown	Normal skin (not adjacent to any tumor)	Both shoulder and face (sites of biopsy) show signs of high CSD
D57	Female	70	European	European	Unknown	Unknown	Unknown	Unknown	Surgical normal skin trimmings adjacent to melanoma
D58	Female	75	European	European	<5	Never/rarely	Mostly/always	Frequent tanning bed use, occasional sunburns	Normal skin (not adjacent to any tumor)
D59	Female	56	European	European	<5	Never/rarely	Mostly/always	Frequent tanning bed use, occasional sunburns	Normal skin (not adjacent to any tumor)
