# Supplementary material for: Genetic evolution of keratinocytes to cutaneous squamous cell carcinoma
Source: Nat Commun. 2025 Nov 27;16:10663. doi: 10.1038/s41467-025-65687-y (PMC12660313; doi:10.1038/s41467-025-65687-y)
Supplement: Supplementary file 7 — Supplementary Data 4 [file 41467_2025_65687_MOESM7_ESM.xlsx]

## Sheet: Sheet1
Table S4.				Method to infer tumor cellularity
Case	Area	Coverage	Tumor Cellularity	Allelic Imbalance CNN LOH	Allelic Imbalance Het Del	Driver Mutation	Avg Somatic MAF XY	Avg Somatic MAF Autosomes	Cross-contamination Note	Anatomic Site	Patient Age	Sex	Phylogenetic Relationship	Clinical Diagnosis	Solar Elastosis	Biopsy Type	Clinical Size	Breslow Thickness	Degree of Differentiation	Microscopic Description
BB05	Normal	208.665	N/A	N/A	N/A	N/A	N/A	N/A	N/A	Left Dorsum of hand	72	Male	AK and SCC are related	Superficially invasive squamous cell carcinoma, arising in a solar keratosis	3-	Excisional biopsy (oriented ellipse)	1.2 x 1.0 x 0.6 cm, with a central raised area measuring 0.8 x 0.7 cm	1.8 mm	well differentiated	An intraepidermal proliferation of atypical keratinocytes that replaces foci of the native epidermis, and clusters of atypical keratinocytes extend from the epidermal-dermal junction into the underlying superficial dermis.
	AK	260.59	8.5% AK + 3.9% SCC + 87.6% Stroma	0.104938	N/A	0.142857	N/A	0.091892	Somatic mutations, private to SCC, indicate 3.9% SCC contamination in AK area
	SCC	222.948	69.7% SCC + 30.3% Stroma	0.691088	0.703498	N/A	N/A	0.70839	N/A
BB10	Normal	182.299	N/A	N/A	N/A	N/A	N/A	N/A	N/A	Left Forearm	88	Female	AK and SCC are related	Superficially invasive squamous cell carcinoma, arising in a solar keratosis and abutting the base	3	Skin segment excision	0.7 x 0.7 x 0.3 cm	1.7 mm	well differentiated	Zones of the surface epidermis replace by a proliferation of atypical keratinocytes with overlying hyper- and parakeratosis, and clusters of atypical keratinocytes extend through the underlying dermis to the deep margin .
	AK	207.421	24.6% AK + 5.4% SCC + 70% Stroma	0.242236	0.207899	N/A	N/A	0.28828	Somatic mutations, private to SCC, indicate 5.4% SCC contamination in AK area
	SCC	292.625	26% SCC + 21.6% AK + 52.4% Stroma	N/A	N/A	0.25974	N/A	N/A	Somatic mutations, shared with AK, had higher MAF than somatic mutation private to SCC, indicating 21.6% AK contamination in SCC area
BB12	Normal	388.166	N/A	N/A	N/A	N/A	N/A	N/A	N/A	Left Neck	86	Male	AK and SCC are related	Squamous cell carcinoma, occurring in association with a solar keratosis	Dermis altered by solar elastosis, 2+	Excisional biopsy (oval)	2.2 x 1.7 x 0.4 cm, with a central 1.6 x 1.3 cm variegated color and texture area	at least 1.6 mm	well differentiated	Zones of the epithelium are replaced by atypical keratinocytes, and a proliferation composed of clusters of atypical keratinocytes also extends into the adjacent dermis. There are elongated rete ridges with hyperpigmentation of the basal layer.
	AK	467.434	31.8% AK + 68.2% Stroma	N/A	0.324706	N/A	0.34263	0.28542	N/A
	SCC	451.473	19.9% SCC + 14.3% AK + 65.8% Stroma	N/A	0.358826	N/A	0.31761	0.35064	Somatic mutations, shared with AK, had higher MAF than somatic mutation private to SCC, indicating 14.3% AK contamination in SCC area
BB13	Normal	308.812	N/A	N/A	N/A	N/A	N/A	N/A	N/A	Right Cheek	82	Female	AK and SCC are related	Squamous cell carcinoma, occurring in association with a solar keratosis	3	Excisional biopsy (oriented ellipse)	2.0 x 1.1 x 0.3 cm	1.1 mm	well differentiated	Zones of the epithelium are replaced by atypical keratinocytes, and a lobular to crateriform proliferation composed of clusters of atypical keratinocytes also extends into the adjacent dermis.
	AK	383.57	11.5% AK + 88.5% Stroma	N/A	N/A	N/A	N/A	0.114828	N/A
	SCC	435.188	13.3% SCC + 7.5% AK + 79.2% Stroma	N/A	0.240112	N/A	N/A	0.20852	Somatic mutations, shared with AK, had higher MAF than somatic mutation private to SCC, indicating 7.5% AK contamination in SCC area
BB16	Normal	299.69	N/A	N/A	N/A	N/A	N/A	N/A	N/A	Left Wrist - Superior	67	Male	AK and SCC are related	Superficially invasive squamous cell carcinoma, occurring in association with a solar keratosis	Dermis altered by solar elastosis, 3	Excisional biopsy (oval)	1.0 x 0.9 x 0.3 cm	1.1 mm	well differentiated	Sections show an intraepidermal proliferation of atypical keratinocytes that replaces foci of the native epidermis, and clusters of atypical keratinocytes extend from the epidermal-dermal junction into the underlying superficial dermis. There are elongated rete ridges with hyperpigmentation of the basal layer.
	AK	324.585	13.6% AK + 3.8% SCC + 86.4% Stroma	0.17998	N/A	N/A	0.1254	0.1033	Somatic mutations, private to SCC, indicate 3.8% SCC contamination in AK area
	SCC	405.55	18.1% SCC + 7.3% AK + 74.6% Stroma	N/A	N/A	N/A	0.2561	0.25158	Somatic mutations, shared with AK, had higher MAF than somatic mutation private to SCC, indicating 7.3% AK contamination in SCC area
BB09	Normal	419.716	N/A	N/A	N/A	N/A	N/A	N/A	N/A	Left Occiput	69	Male	AK and SCC are unrelated	Superficially invasive squamous cell carcinoma, arising in a solar keratosis	NA	Skin segment excision (cylindrical) (Punch??)	8 mm papule (1.0 cm in diameter and 0.9 in thickness)	NA	NA	Buds of keratinocytes with atypical nuclei attached to the undersurface of the interadnexal epidermis, with maturation toward the surface and parakeratosis above the atypical cells. Centrally a more crater shaped aggregate of atypical keratinocytes is present and these infiltrate the superficial dermis as pushing lobules.
	AK	513.684	9.8% AK + 90.2% Stroma	N/A	0.0979988	N/A	N/A	N/A	N/A
	SCC	515.995	21.5% SCC + 78.5% Stroma	N/A	0.441141	N/A	N/A	N/A	N/A
BB01	Normal	348.231	N/A	N/A	N/A	N/A	N/A	N/A	N/A	Right Distal Dorsal Forearm	63	Male	AK and SCC are unrelated	Squamous cell carcinoma, occurring in association with a solar keratosis, extending to the base	3-	Skin segment excision	1.1 x 0.9 x 0.3 cm	>1.75 mm	well differentiated	Zones of the epithelium are replaced by atypical keratinocytes, and a proliferation composed of clusters of atypical keratinocytes also extends into the adjacent dermis.
	AK	478.937	Unrelated clones + stroma	N/A	N/A	N/A	N/A	N/A	N/A
	SCC	590.635	63.5% SCC + 36.5% Stroma	0.640374	0.630679	N/A	N/A	N/A	N/A
BB03	Normal	795.605	N/A	N/A	N/A	N/A	N/A	N/A	N/A	Right Proximal Dorsal Forearm	69	Male	AK and SCC are unrelated	Squamous cell carcinoma, occurring in association with a solar keratosis, extending to the tissue edges	Dermis altered by solar elastosis, 3-	Skin segment excision	1.3 x 1.0 x 0.2 cm	>1.25 mm	well differentiated	Buds of keratinocytes with atypical nuclei attached to the undersurface of the interadnexal epidermis, with maturation toward the surface and parakeratosis above the atypical cells.
	AK	189.877	Unrelated clones + stroma	N/A	N/A	N/A	N/A	N/A	N/A
	SCC	342.692	15.6% SCC + 84.4% Stroma	N/A	N/A	N/A	0.142307	0.16921	N/A
BB07	Normal	662.304	N/A	N/A	N/A	N/A	N/A	N/A	N/A	Right inferior Upper Back	85	Male	AK and SCC are unrelated	Superficially invasive squamous cell carcinoma, arising in a solar keratosis, extending to the edge and base	NA	Skin segment excision	1.4 x 1.2 x 0.2 cm	NA	NA	Sections show an intraepidermal proliferation of atypical keratinocytes that replaces foci of the native epidermis, and clusters of atypical keratinocytes extend from the epidermal-dermal junction into the underlying superficial dermis. There is suprabasal acantholysis. The surface is eroded.
	AK	714.749	Unrelated clones + Stroma	N/A	N/A	N/A	N/A	N/A	N/A
	SCC	317.308	Unrelated clones + Stroma	N/A	N/A	N/A	N/A	N/A	N/A
BB14	Normal	81.4963	N/A	N/A	N/A	N/A	N/A	N/A	N/A	Left Forearm	60	Male	AK and SCC are unrelated	Squamous cell carcinoma, occurring in association with a solar keratosis, extending to the base	3	Skin segment excision	1.2 x 0.7 x 0.2 cm	1.4 mm	well differentiated	Sections show zones of the surface epidermis replaced by a proliferation of atypical keratinocytes with overlying hyper- and parakeratosis, and clusters of atypical keratinocytes extend through the underlying dermis to the deep aspect of the specimen.
	AK	152.076	Unrelated clones + Stroma	N/A	N/A	N/A	N/A	N/A	N/A
	SCC	144.887	Unrelated clones + Stroma	N/A	N/A	N/A	N/A	N/A	N/A
BB15	Normal	319.466	N/A	N/A	N/A	N/A	N/A	N/A	N/A	Right Cheek	82	Female	AK and SCC are unrelated	Squamous cell carcinoma, occurring in association with a solar keratosis, extending to within 0.5 mm of the deep margin centrally	2+	Excisional biopsy (oriented ellipse)	2.0 x 1.1 x 0.3 cm	1.2 mm	well differentiated	Zones of the epithelium are replaced by atypical keratinocytes, and a lobular to crateriform proliferation composed of clusters of atypical keratinocytes also extends into the adjacent dermis.
	AK	456.048	7.3% AK + 92.7% Stroma	N/A	N/A	N/A	N/A	0.073182	N/A
	SCC	386.892	8.8% SCC + 91.2% Stroma	N/A	N/A	N/A	N/A	0.087636	N/A
BB11	Normal	318.12	N/A	N/A	N/A	N/A	N/A	N/A	N/A	Right Tibia	76	Female	AK and SCC are isogenetic	Squamous cell carcinoma, occurring in association with a solar keratosis, extending to the tissue edge	Dermis altered by solar elastosis, 3	Skin segment excision	1.3 x 1.0 x 0.2 cm	at least 1.6 mm	well differentiated	There are buds of keratinocytes with atypical nuclei attached to the undersurface of the interadnexal epidermis, with maturation toward the surface and parakeratosis above the atypical cells. A band like lymphocytic infiltrate is present.
	AK	373.939	Unrelated clones + Stroma -- likely also SCC contamination	N/A	N/A	N/A	N/A	N/A	N/A
	SCC	379.622	24% SCC + 76% Stroma	N/A	N/A	N/A	N/A	N/A	N/A
BB18	Normal	306.626	N/A	N/A	N/A	N/A	N/A	N/A	N/A	Left Hand	94	Male	AK and SCC are isogenetic	Squamous cell carcinoma, occurring in association with a solar keratosis, extending to the specimen base	3	Skin segment excision	0.9 x 0.8 x 0.3 cm	2.2 mm	well differentiated	Zones of the epithelium are replaced by atypical keratinocytes, and a digitate proliferation composed of clusters of atypical keratinocytes also extends into the adjacent dermis.
	AK	441.929	Unrelated clones + Stroma -- likely also SCC contamination	N/A	N/A	N/A	N/A	N/A	N/A
	SCC	395.969	24.4% SCC + 75.6% Stroma	0.24628	0.242555	N/A	N/A	N/A	N/A
BB19	Normal	241.393	N/A	N/A	N/A	N/A	N/A	N/A	N/A	Right Temple	57	Male	AK and SCC are isogenetic	Squamous cell carcinoma. The surface of the lesion is a solar keratosis. Invasive squamous cell carcinoma extends to the base	3-	Skin segment excision	1.0 x 0.8 x 0.2 cm	at least 1.3 mm	well differentiated	Sections show skin with atypical keratinocytes involving the interfollicular epidermis, maturing toward a parakeratotic surface and forming buds that protrude into the papillary dermis. Separate lobules of similar cells are present within in the dermis as well.
	AK	329.617	Unrelated clones + Stroma -- likely also SCC contamination	N/A	N/A	N/A	N/A	N/A	N/A
	SCC	382.496	25.5% SCC + 74.5% Stroma	N/A	N/A	N/A	N/A	N/A	N/A
BB20	Normal	270.101	N/A	N/A	N/A	N/A	N/A	N/A	N/A	Right Mid Helix	78	Male	AK and SCC are isogenetic	Squamous cell carcinoma, arising in a solar keratosis, extending to the edge and base	3+	Skin segment excision	6 mm crusted papule (0.7 x 0.6 x 0.2 cm)	at least 1.3 mm	well differentiated	Zones of the epithelium are replaced by atypical keratinocytes, and a proliferation composed of clusters of atypical keratinocytes also extends into the adjacent dermis.
	AK	254.865	Unrelated clones + Stroma -- likely also SCC contamination	N/A	N/A	N/A	N/A	N/A	N/A
	SCC	420.257	33.7% SCC + 64.3% Stroma	N/A	0.352095	N/A	0.3259	0.33234	N/A
BB08	Normal	172.142	N/A	N/A	N/A	N/A	N/A	N/A	N/A	Left Ulnar Dorsal Hand	71	Female	Complex Mixture of clones	Squamous cell carcinoma, arising in a solar keratosis	Dermis displays marked solar elastosis, 3	Skin segment excision	6 x 6 mm papule (1.0 x 0.9 x 0.3 cm)	1.25 mm	well differentiated	Sections show zones of the surface epidermis replaced by a proliferation of atypical keratinocytes that form buds that protrude into the papillary dermis, with maturation toward a parakeratotic surface, and lobules of atypical keratinocytes both attached to the undersurface of the epidermis and in the dermis.
	AK	877.325	Unrelated clones + Stroma	N/A	N/A	N/A	N/A	N/A	N/A
	SCC	774.344	Unrelated clones + Stroma	N/A	N/A	N/A	N/A	N/A	N/A
