# Supplementary material for: Genetic evolution of keratinocytes to cutaneous squamous cell carcinoma
Source: Nat Commun. 2025 Nov 27;16:10663. doi: 10.1038/s41467-025-65687-y (PMC12660313; doi:10.1038/s41467-025-65687-y)
Supplement: Supplementary file 8 — Supplementary Data 5 [file 41467_2025_65687_MOESM8_ESM.xlsx]

## Sheet: v.3.0TargetGenes
Table S5. Genes targeted for capture.
Version 3.0
Target	Gene	Strand	Chromosome	CDSstart	CDSend	Also Present in v2.0?
1	PLCH2	+	chr1	2399058	2435066	Yes
2	TNFRSF14	+	chr1	2488103	2494307	No
3	RPL22	-	chr1	6246731	6259633	No
4	MTOR	-	chr1	11167541	11319466	Yes
5	SPEN	+	chr1	16174562	16265922	No
6	SDHB	-	chr1	17345375	17380514	No
7	CDC42	+	chr1	22404971	22418010	Yes
8	ID3	-	chr1	23885450	23885917	No
9	ARID1A	+	chr1	27022894	27107247	Yes
10	CSF3R	-	chr1	36931957	36945097	No
11	MYCL	-	chr1	40363043	40367106	No
12	MPL	+	chr1	43803519	43818443	Yes
13	PTCH2	-	chr1	45286360	45308604	Yes
14	MUTYH	-	chr1	45794977	45800177	Yes
15	CDKN2C	+	chr1	51436040	51439942	Yes
16	JUN	-	chr1	59247746	59248742	Yes
17	JAK1	-	chr1	65300244	65351947	Yes
18	FUBP1	-	chr1	78444889	78444889	No
19	BCL10	-	chr1	85733309	85742035	No
20	RPL5	+	chr1	93297671	93307422	No
21	DPYD	-	chr1	97544531	98386478	Yes
22	NRAS	-	chr1	115251155	115258781	Yes
23	FAM46C	+	chr1	118165490	118166666	No
24	NOTCH2	-	chr1	120478041	120612020	Yes
25	MCL1	-	chr1	150549839	150552006	Yes
26	CKS1B	+	chr1	154951725	154951725	No
27	RIT1	-	chr1	155870178	155880676	No
28	NTRK1	+	chr1	156830726	156851434	Yes
29	SPTA1	-	chr1	158581053	158656307	No
30	B4GALT3	-	chr1	161141605	161145850	No
31	SDHC	+	chr1	161284195	161332330	No
32	DDR2	+	chr1	162688853	162750036	Yes
33	TADA1	-	chr1	166826803	166845470	No
34	ABL2	-	chr1	179079939	179198532	Yes
35	SMG7	+	chr1	183441755	183521066	Yes
36	CDC73	+	chr1	193091330	193219842	Yes
37	ELF3	+	chr1	201980264	201984451	No
38	MDM4	+	chr1	204494646	204518810	Yes
39	IKBKE	+	chr1	206648234	206669478	Yes
40	H3F3A	+	chr1	226252052	226259180	No
41	FH	-	chr1	241661127	241683022	No
42	AKT3	-	chr1	243663044	244006472	Yes
43	MYCN	+	chr2	16082186	16086219	Yes
44	DNMT3A	-	chr2	25457147	25536853	Yes
45	ASXL2	-	chr2	25964897	26101091	No
46	ALK	-	chr2	29416089	30143525	Yes
47	SOS1	-	chr2	39212964	39347563	No
48	EPCAM	+	chr2	47596644	47613752	No
49	MSH2	+	chr2	47630528	47710088	Yes
50	MSH6	+	chr2	48026028	48033999	Yes
51	FANCL	-	chr2	58386899	58468448	No
52	REL	+	chr2	61108975	61149670	Yes
53	XPO1	-	chr2	61705954	61761032	No
54	PCBP1	+	chr2	70314875	70315946	No
55	DUSP2	-	chr2	96809561	96811093	Yes
56	IL36A	+	chr2	113763448	113765621	Yes
57	PAX8	-	chr2	113976109	114035971	No
58	GLI2	+	chr2	121554896	121748251	No
59	MAP3K2	-	chr2	128065154	128100705	Yes
60	CXCR4	-	chr2	136872438	136875630	No
61	LRP1B	-	chr2	140990754	142888298	No
62	ACVR2A	+	chr2	148602721	148684843	No
63	ACVR1	-	chr2	158594042	158656005	No
64	PDK1	+	chr2	173490351	173490351	No
65	NFE2L2	-	chr2	178095512	178098815	No
66	STAT4	-	chr2	191894565	192012929	No
67	SF3B1	-	chr2	198257026	198299723	Yes
68	IDH1	-	chr2	209101802	209116275	Yes
69	ERBB4	-	chr2	212248339	213403254	Yes
70	IKZF2	-	chr2	213872083	214013353	No
71	BARD1	-	chr2	215593399	215674293	Yes
72	XRCC5	+	chr2	216974159	217069925	Yes
73	PAX3	-	chr2	223065892	223163334	Yes
74	CUL3	-	chr2	225338961	225449726	No
75	GIGYF2	+	chr2	233601358	233601358	Yes
76	UGT1A7	+	chr2	234590583	234681205	Yes
77	UGT1A1	+	chr2	234668933	234681205	Yes
78	FANCD2	+	chr3	10070341	10140634	No
79	VHL	+	chr3	10183531	10191649	Yes
80	RAF1	-	chr3	12626012	12660220	Yes
81	TGFBR2	+	chr3	30648375	30733091	Yes
82	MLH1	+	chr3	37042527	37092144	Yes
83	MYD88	+	chr3	38180152	38182777	No
84	CTNNB1	+	chr3	41266024	41280833	Yes
85	SETD2	-	chr3	47058582	47205414	No
86	RHOA	-	chr3	49397641	49413022	No
87	BAP1	-	chr3	52436303	52443894	Yes
88	PBRM1	-	chr3	52582078	52713727	Yes
89	FHIT	-	chr3	59737951	60522695	Yes
90	MITF	+	chr3	69788748	70014399	Yes
91	FOXP1	-	chr3	71008397	71247532	No
92	EPHA3	+	chr3	89156898	89528652	Yes
93	EPHA6	+	chr3	96533467	96728873	Yes
94	GSK3B	-	chr3	119545634	119812281	No
95	POLQ	-	chr3	121151150	121264724	No
96	GATA2	-	chr3	128199861	128205874	No
97	EPHB1	+	chr3	134514473	134977962	Yes
98	STAG1	-	chr3	136057095	136349740	No
99	CLDN18	+	chr3	137729067	137749983	No
100	MRAS	+	chr3	138091725	138121111	Yes
101	FOXL2	-	chr3	138664433	138665564	No
102	ATR	-	chr3	142168270	142297546	Yes
103	MECOM	-	chr3	168802696	168862787	No
104	TBL1XR1	-	chr3	176743285	176782765	No
105	PIK3CA	+	chr3	178916613	178952152	Yes
106	SOX2	+	chr3	181430148	181431102	Yes
107	KLHL6	-	chr3	183209714	183273441	No
108	EIF4A2	+	chr3	186501399	186507058	No
109	BCL6	-	chr3	187440245	187451481	Yes
110	TP63	+	chr3	189507589	189612020	No
111	PYDC2	+	chr3	191178951	191179245	Yes
112	GAK	-	chr4	843460	925975	Yes
113	CRIPAK	+	chr4	1388299	1389640	No
114	FGFR3	+	chr4	1795661	1808989	Yes
115	WHSC1	+	chr4	1902381	1980636	No
116	TADA2B	+	chr4	7045306	7056781	No
117	PDGFRA	+	chr4	55124935	55161439	Yes
118	KIT	+	chr4	55524181	55604723	Yes
119	KDR	-	chr4	55946107	55991460	Yes
120	EPHA5	-	chr4	66189831	66509119	Yes
121	TET2	+	chr4	106155099	106197676	Yes
122	LEF1	-	chr4	108984784	109087436	No
123	SPRY1	+	chr4	124322746	124323706	Yes
124	FBXW7	-	chr4	153244032	153332955	Yes
125	SDHA	+	chr5	218470	256535	No
126	TERT	-	chr5	1253842	1295104	Yes
127	IL7R	+	chr5	35879705	35879705	No
128	NIPBL	+	chr5	36953798	37064125	No
129	LIFR	-	chr5	38481696	38530749	No
130	RICTOR	-	chr5	38942405	39074479	Yes
131	FGF10	-	chr5	44305096	44388784	No
132	MAP3K1	+	chr5	56111400	56189507	Yes
133	PIK3R1	+	chr5	67522503	67593429	Yes
134	RASA1	+	chr5	86564268	86686700	Yes
135	MCTP1	-	chr5	94043200	94417186	Yes
136	APC	+	chr5	112043414	112179823	Yes
137	ALDH7A1	-	chr5	125880656	125930806	Yes
138	RAD50	+	chr5	131893016	131978056	No
139	CTNNA1	+	chr5	138117613	138269778	No
140	SPRY4	-	chr5	141693773	141694673	Yes
141	LARS	-	chr5	145493668	145562056	Yes
142	CSF1R	-	chr5	149433631	149465990	Yes
143	PDGFRB	-	chr5	149495325	149516610	Yes
144	EBF1	-	chr5	158134576	158526486	No
145	NPM1	+	chr5	170814952	170833409	Yes
146	FGFR4	+	chr5	176516603	176524677	Yes
147	NSD1	+	chr5	176562104	176722460	No
148	FLT4	-	chr5	180030191	180076545	Yes
149	IRF4	+	chr6	393152	407598	No
150	ATXN1	-	chr6	16306559	16328541	Yes
151	TPMT	-	chr6	18130898	18149358	Yes
152	HIST1H3B	-	chr6	26031877	26032288	No
153	HIST1H1C	-	chr6	26056014	26056656	No
154	HLA-A	+	chr6	29910330	29913232	No
155	STK19	+	chr6	31981517	31981564	Yes
156	NOTCH4	-	chr6	32163213	32191705	Yes
157	DAXX	-	chr6	33286519	33289702	No
158	FANCE	+	chr6	35420322	35434122	No
159	CDKN1A	+	chr6	36651878	36653577	Yes
160	PIM1	+	chr6	37138078	37141867	No
161	FOXP4	+	chr6	41533498	41566674	Yes
162	TFEB	-	chr6	41652336	41658951	No
163	CCND3	-	chr6	41903677	41908278	Yes
164	NFKBIE	-	chr6	44226955	44233500	Yes
165	PKHD1	-	chr6	51483878	51949731	Yes
166	ICK	-	chr6	52869946	52906034	No
167	MAP3K7	-	chr6	91226367	91296602	No
168	EPHA7	-	chr6	93953143	94129059	Yes
169	POU3F2	+	chr6	99282749	99284081	Yes
170	PRDM1	+	chr6	106546960	106555361	No
171	FOXO3	+	chr6	108882411	108986058	No
172	FYN	-	chr6	111982941	112041254	No
173	WISP3	+	chr6	112375506	112390823	No
174	ROS1	-	chr6	117609654	117746819	Yes
175	PTPRK	-	chr6	128291371	128841503	Yes
176	SGK1	-	chr6	134491405	134638598	No
177	MYB	+	chr6	135502651	135539118	No
178	MAP3K5	-	chr6	136878895	137113295	Yes
179	TNFAIP3	+	chr6	138192364	138202456	Yes
180	ESR1	+	chr6	152129047	152420101	No
181	ARID1B	+	chr6	157099063	157529025	Yes
182	IGF2R	+	chr6	160390278	160526116	Yes
183	CARD11	-	chr7	2946271	2998140	Yes
184	PMS2	-	chr7	6013029	6048650	No
185	RAC1	+	chr7	6414366	6442077	Yes
186	HDAC9	+	chr7	18201947	19035685	No
187	NFE2L3	+	chr7	26192118	26225403	No
188	HOXA3	-	chr7	27147533	27150259	Yes
189	JAZF1	-	chr7	27872418	28220196	No
190	FKBP9	+	chr7	33019188	33044963	Yes
191	INHBA	-	chr7	41729247	41739972	Yes
192	IKZF1	+	chr7	50358657	50468325	Yes
193	EGFR	+	chr7	55086970	55238237	Yes
194	GTF2I	+	chr7	74103462	74131275	No
195	HGF	-	chr7	81331896	81399287	No
196	GRM3	+	chr7	86394461	86493671	Yes
197	ABCB1	-	chr7	87133558	87229500	Yes
198	CDK6	-	chr7	92244453	92462637	Yes
199	DYNC1I1	+	chr7	95434041	95726905	Yes
200	TRRAP	+	chr7	98478773	98609978	Yes
201	CYP3A5	-	chr7	99277649	99277649	Yes
202	CYP3A4	-	chr7	99355755	99381704	Yes
203	EPHB4	-	chr7	100401082	100424652	Yes
204	CUX1	+	chr7	101460919	101892322	No
205	PIK3CG	+	chr7	106508006	106545832	Yes
206	MET	+	chr7	116371811	116436178	Yes
207	POT1	-	chr7	124464015	124503556	No
208	SMO	+	chr7	128828992	128852292	Yes
209	BRAF	-	chr7	140434396	140624503	Yes
210	PRSS1	+	chr7	142457335	142460871	No
211	EPHB6	+	chr7	142568847	142568847	Yes
212	TAS2R60	+	chr7	143140545	143141502	Yes
213	EZH2	-	chr7	148504737	148544390	Yes
214	RHEB	-	chr7	151164204	151216597	No
215	KMT2C	-	chr7	151833916	152132871	No
216	XRCC2	-	chr7	152345726	152373164	No
217	SHH	-	chr7	155592700	155599443	No
218	TNKS	+	chr8	9413449	9634246	Yes
219	EGR3	-	chr8	22547985	22550457	No
220	PTK2B	+	chr8	27255101	27316026	Yes
221	DUSP4	-	chr8	29194542	29207795	Yes
222	WRN	+	chr8	30915963	31030618	Yes
223	ZNF703	+	chr8	37553497	37556192	No
224	ADGRA2	+	chr8	37654786	37699873	No
225	ASH2L	+	chr8	37967912	37996589	No
226	FGFR1	-	chr8	38271145	38314964	Yes
227	TACC1	+	chr8	38677347	38705541	Yes
228	KAT6A	-	chr8	41800298	41906495	No
229	PRKDC	-	chr8	48686733	48872686	Yes
230	SOX17	+	chr8	55370698	55372555	No
231	MYBL1	-	chr8	67476931	67525073	No
232	NBN	-	chr8	90947809	90996789	No
233	RUNX1T1	-	chr8	92972469	93029568	Yes
234	FBXO43	-	chr8	101146029	101157363	Yes
235	SNX31	-	chr8	101586092	101661742	Yes
236	RAD21	-	chr8	117859738	117878968	No
237	MYC	+	chr8	128748839	128753204	Yes
238	EPPK1	-	chr8	144940158	144947421	No
239	SMARCA2	+	chr9	2029022	2192739	Yes
240	JAK2	+	chr9	5021987	5126791	Yes
241	CD274	+	chr9	5456113	5467862	No
242	PDCD1LG2	+	chr9	5522546	5569959	No
243	PTPRD	-	chr9	8317873	8733843	Yes
244	CDKN2A	-	chr9	21974475	21974826	Yes
245	CDKN2B	-	chr9	22008715	22008952	Yes
246	FANCG	-	chr9	35074104	35079521	No
247	PAX5	-	chr9	36840556	37034028	Yes
248	TRPM3	-	chr9	73150868	73477826	Yes
249	GNAQ	-	chr9	80336238	80646151	Yes
250	NTRK2	+	chr9	87285663	87636352	Yes
251	FANCC	-	chr9	97873477	98011573	No
252	PTCH1	-	chr9	98209193	98270643	Yes
253	KLF4	-	chr9	110248031	110251453	No
254	TNC	-	chr9	117783435	117853297	Yes
255	TLR4	+	chr9	120475006	120476926	No
256	PPP6C	-	chr9	127911951	127951997	Yes
257	HSPA5	-	chr9	127998870	128003405	No
258	ABL1	+	chr9	133589706	133761070	Yes
259	TSC1	-	chr9	135771621	135804259	Yes
260	GPSM1	+	chr9	139250213	139252672	Yes
261	NOTCH1	-	chr9	139390522	139440238	Yes
262	GATA3	+	chr10	8097618	8115986	No
263	RET	+	chr10	43572706	43623717	Yes
264	ARID5B	+	chr10	63809238	63852789	No
265	WAPL	-	chr10	88197299	88277826	No
266	PTEN	+	chr10	89711973	89725229	Yes
267	TNKS2	+	chr10	93558447	93622756	Yes
268	CYP2C8	-	chr10	96796884	96829159	Yes
269	SUFU	+	chr10	104263909	104378828	Yes
270	NT5C2	-	chr10	104849428	104934715	No
271	SMC3	+	chr10	112327574	112364060	No
272	SHOC2	+	chr10	112724116	112771576	Yes
273	TCF7L2	+	chr10	114710515	114925393	No
274	FGFR2	-	chr10	123357972	123357972	Yes
275	HRAS	-	chr11	532635	534322	Yes
276	NUP98	-	chr11	3733772	3803347	No
277	RRAS2	-	chr11	14300882	14316373	No
278	FANCF	-	chr11	22646231	22647356	No
279	WT1	-	chr11	32410603	32452085	Yes
280	MAPK8IP1	+	chr11	45907371	45927272	No
281	OR5L1	+	chr11	55578942	55579878	No
282	MEN1	-	chr11	64571805	64577581	Yes
283	MALAT1	+	chr11	65273983	65273983	No
284	RELA	-	chr11	65421848	65430303	No
285	GSTP1	+	chr11	67351314	67354048	Yes
286	CCND1	+	chr11	69456081	69466050	Yes
287	FGF19	-	chr11	69514029	69518644	No
288	FGF4	-	chr11	69588076	69589852	No
289	FGF3	-	chr11	69625072	69633701	No
290	EMSY	+	chr11	76157982	76261190	No
291	GAB2	-	chr11	77930317	78128766	Yes
292	MRE11A	-	chr11	94153290	94225967	Yes
293	YAP1	+	chr11	101981579	102100671	Yes
294	BIRC3	+	chr11	102195240	102207833	No
295	GUCY1A2	-	chr11	106558274	106888781	Yes
296	ATM	+	chr11	108098351	108236235	Yes
297	SDHD	+	chr11	111957631	111965694	No
298	KMT2A	+	chr11	118307227	118392887	No
299	CBL	+	chr11	119077127	119170491	Yes
300	CHEK1	+	chr11	125496663	125525215	Yes
301	ETS1	-	chr11	128332255	128443025	No
302	KDM5A	-	chr12	394621	498257	No
303	CCND2	+	chr12	4383206	4409175	Yes
304	FGF23	-	chr12	4479508	4488748	No
305	FGF6	-	chr12	4543380	4554736	No
306	CHD4	-	chr12	6679841	6715539	No
307	CD163L1	-	chr12	7509999	7596723	Yes
308	ETV6	+	chr12	11803061	12043980	Yes
309	LRP6	-	chr12	12274059	12419669	Yes
310	CDKN1B	+	chr12	12870773	12871880	Yes
311	KRAS	-	chr12	25368374	25398318	Yes
312	H3F3C	-	chr12	31944692	31945100	No
313	LRRK2	+	chr12	40618933	40761567	No
314	ARID2	+	chr12	46123619	46298861	Yes
315	COL2A1	-	chr12	48367189	48398104	No
316	KMT2D	-	chr12	49415562	49449107	No
317	ATF1	+	chr12	51173928	51213562	Yes
318	ACVR1B	+	chr12	52345527	52387894	No
319	ESPL1	+	chr12	53662550	53687258	No
320	ERBB3	+	chr12	56474084	56495839	Yes
321	STAT6	-	chr12	57490354	57502061	No
322	GLI1	+	chr12	57858646	57865844	No
323	DDIT3	-	chr12	57910591	57911189	Yes
324	CDK4	-	chr12	58142307	58145500	Yes
325	MDM2	+	chr12	69202991	69233629	Yes
326	NAV3	+	chr12	78225241	78604297	No
327	DUSP6	-	chr12	89743030	89745816	Yes
328	SH2B3	+	chr12	111855949	111886106	No
329	PTPN11	+	chr12	112856915	112924437	Yes
330	TBX3	-	chr12	115109645	115121005	No
331	HNF1A	+	chr12	121416571	121438995	Yes
332	POLE	-	chr12	133201282	133263901	No
333	CDK8	+	chr13	26959352	26978218	Yes
334	FLT3	-	chr13	28578188	28674647	Yes
335	FLT1	-	chr13	28942714	29068980	Yes
336	BRCA2	+	chr13	32890597	32972907	Yes
337	PDS5B	+	chr13	33222909	33349190	No
338	FOXO1	-	chr13	41133659	41240349	No
339	RB1	+	chr13	48878048	49054207	Yes
340	EDNRB	-	chr13	78472334	78492708	Yes
341	SPRY2	-	chr13	80910892	80911840	Yes
342	SLITRK6	-	chr13	86368117	86370643	No
343	FGF14	-	chr13	102375180	102845390	No
344	IRS2	-	chr13	110408650	110438400	Yes
345	AJUBA	-	chr14	23442651	23444301	No
346	BCL2L2	+	chr14	23776976	23778174	Yes
347	NFKBIA	-	chr14	35871218	35873850	No
348	NKX2-1	-	chr14	36986482	36988562	Yes
349	FOXA1	-	chr14	38060569	38064177	No
350	SOS2	-	chr14	50585061	50698001	Yes
351	HIF1A	+	chr14	62162522	62213657	No
352	ESR2	-	chr14	64805268	64805268	No
353	HSPA2	+	chr14	65007567	65009487	No
354	MAP3K9	-	chr14	71197096	71232189	Yes
355	TSHR	+	chr14	81422024	81610697	Yes
356	DICER1	-	chr14	95556834	95599795	No
357	TCL1A	-	chr14	96180533	96180533	No
358	BCL11B	-	chr14	99640487	99737555	No
359	HSP90AA1	-	chr14	102548048	102552715	Yes
360	XRCC3	-	chr14	104165134	104177424	Yes
361	AKT1	-	chr14	105236677	105258980	Yes
362	TRPM1	-	chr15	31294024	31373558	Yes
363	NUTM1	+	chr15	34635897	34649692	No
364	SPRED1	+	chr15	38545386	38643865	Yes
365	FSIP1	-	chr15	39893080	40068725	Yes
366	RAD51	+	chr15	40990956	41023321	No
367	LTK	-	chr15	41796193	41805907	Yes
368	MGA	+	chr15	41961092	42059478	No
369	MAP2K1	+	chr15	66679685	66782953	Yes
370	SMAD3	+	chr15	67358492	67482874	Yes
371	SIN3A	-	chr15	75664319	75722716	No
372	BCL2A1	-	chr15	80253500	80263461	Yes
373	NTRK3	-	chr15	88420165	88799384	Yes
374	IDH2	-	chr15	90627497	90634835	Yes
375	BLM	+	chr15	91290622	91358509	No
376	IGF1R	+	chr15	99192810	99500671	Yes
377	AXIN1	-	chr16	338121	397025	No
378	TSC2	+	chr16	2100409	2138611	Yes
379	TRAF7	+	chr16	2213921	2226575	No
380	PDPK1	+	chr16	2588113	2647768	Yes
381	CREBBP	-	chr16	3777718	3929917	Yes
382	USP7	-	chr16	8987854	9057142	No
383	GRIN2A	-	chr16	9857211	10274268	Yes
384	SOCS1	-	chr16	11348699	11349335	Yes
385	PALB2	-	chr16	23614779	23652478	Yes
386	ZNF668	-	chr16	31072388	31075780	Yes
387	FUS	+	chr16	31191535	31202759	Yes
388	CYLD	+	chr16	50783609	50830419	Yes
389	NUP93	+	chr16	56782159	56878521	No
390	CDH5	+	chr16	66413240	66437072	Yes
391	CBFB	+	chr16	67063310	67132681	No
392	CTCF	+	chr16	67650679	67671775	No
393	CDH1	+	chr16	68771318	68867402	Yes
394	PHLPP2	-	chr16	71682792	71748698	Yes
395	ZFHX3	-	chr16	72821062	72994044	No
396	VAT1L	+	chr16	77822579	78011592	Yes
397	MAF	-	chr16	79628356	79633799	No
398	FANCA	-	chr16	89805105	89883023	Yes
399	YWHAE	-	chr17	1248740	1303404	No
400	USP6	+	chr17	5033662	5076273	No
401	TP53	-	chr17	7572926	7578533	Yes
402	AURKB	-	chr17	8113543	8113543	Yes
403	MAP2K4	+	chr17	11924203	12044577	Yes
404	NCOR1	-	chr17	15935609	16097883	No
405	FLCN	-	chr17	17116968	17131451	No
406	GID4	+	chr17	17942778	17968557	No
407	NF1	+	chr17	29422327	29701173	Yes
408	SUZ12	+	chr17	30264265	30326022	No
409	RHOT1	+	chr17	30469711	30551752	Yes
410	RAD51D	-	chr17	33446888	33446888	No
411	CDK12	+	chr17	37618324	37687569	No
412	ERBB2	+	chr17	37863259	37884297	Yes
413	IKZF3	-	chr17	37922042	37933988	No
414	RARA	+	chr17	38487470	38512478	Yes
415	STAT5B	-	chr17	40353755	40384145	No
416	STAT5A	+	chr17	40441429	40462687	No
417	STAT3	-	chr17	40468844	40500534	Yes
418	EZH1	-	chr17	40854549	40880959	No
419	BRCA1	-	chr17	41197694	41276113	Yes
420	HOXB13	-	chr17	46804151	46805955	No
421	SPOP	-	chr17	47677739	47700172	No
422	COL1A1	-	chr17	48262862	48278874	Yes
423	VEZF1	-	chr17	56051833	56065472	No
424	MIR142	-	chr17	56408679	56408679	No
425	RNF43	-	chr17	56432303	56492938	No
426	RAD51C	+	chr17	56770004	56811583	No
427	PPM1D	+	chr17	58677775	58740913	No
428	BRIP1	-	chr17	59760656	59938900	Yes
429	CD79B	-	chr17	62006585	62009621	Yes
430	GNA13	-	chr17	63010374	63052711	No
431	AXIN2	-	chr17	63526093	63554738	No
432	PRKCA	+	chr17	64298969	64800155	No
433	PRKAR1A	+	chr17	66511540	66526590	No
434	SOX9	+	chr17	70117532	70120528	No
435	H3F3B	-	chr17	73774675	73775255	No
436	SRSF2	-	chr17	74732242	74733242	No
437	RPTOR	+	chr17	78519429	78938130	Yes
438	SS18	-	chr18	23598317	23670533	No
439	CDH2	-	chr18	25532116	25616512	Yes
440	SETBP1	+	chr18	42281311	42643663	No
441	SMAD2	-	chr18	45368197	45423127	Yes
442	SMAD4	+	chr18	48573416	48604837	Yes
443	DCC	+	chr18	49867157	51057023	Yes
444	TCF4	-	chr18	52895455	52969715	Yes
445	CDH20	+	chr18	59157786	59221928	Yes
446	BCL2	-	chr18	60795857	60985899	Yes
447	STK11	+	chr19	1206912	1226646	Yes
448	TCF3	-	chr19	1611705	1650247	No
449	DOT1L	+	chr19	2164183	2229791	Yes
450	GNA11	+	chr19	3094649	3121177	Yes
451	GIPC3	+	chr19	3585595	3590188	Yes
452	MAP2K2	-	chr19	4090595	4123872	Yes
453	INSR	-	chr19	7117066	7293902	Yes
454	KEAP1	-	chr19	10597327	10610709	Yes
455	SMARCA4	+	chr19	11094827	11172492	Yes
456	CALR	+	chr19	13049493	13054727	No
457	PRKACA	-	chr19	14203923	14228359	No
458	NOTCH3	-	chr19	15271472	15311716	Yes
459	BRD4	-	chr19	15364367	15383910	No
460	JAK3	-	chr19	17937551	17955226	Yes
461	PIK3R2	+	chr19	18281343	18281343	No
462	MEF2B	-	chr19	19256605	19261544	No
463	CCNE1	+	chr19	30303462	30314684	Yes
464	TSHZ3	-	chr19	31840431	31840431	No
465	CEBPA	-	chr19	33792243	33792963	Yes
466	KMT2B	+	chr19	36208920	36229458	No
467	AKT2	-	chr19	40739778	40771174	Yes
468	PRX	-	chr19	40904463	40913839	No
469	AXL	+	chr19	41743869	41765809	No
470	CD79A	+	chr19	42381374	42385047	Yes
471	GSK3A	-	chr19	42734945	42746617	Yes
472	CIC	+	chr19	42775935	42799343	No
473	ERCC2	-	chr19	45854886	45873798	Yes
474	ARHGAP35	+	chr19	47421932	47503945	No
475	RRAS	-	chr19	50138832	50143355	No
476	BCL2L12	+	chr19	50177173	50177173	Yes
477	POLD1	+	chr19	50921275	50921275	No
478	PPP2R1A	+	chr19	52693349	52729234	No
479	FOXA2	-	chr20	22562487	22564916	No
480	ASXL1	+	chr20	30946578	31025141	No
481	SRC	+	chr20	36012556	36031782	Yes
482	MAFB	-	chr20	39316518	39317490	No
483	TOP1	+	chr20	39657707	39751937	Yes
484	PLCG1	+	chr20	39766281	39803149	Yes
485	PTPRT	-	chr20	40709518	41818373	No
486	PTPN1	+	chr20	49181570	49199252	No
487	TSHZ2	+	chr20	51589832	51873102	No
488	ZNF217	-	chr20	52188282	52199365	No
489	AURKA	-	chr20	54945213	54963253	Yes
490	GNAS	+	chr20	57466781	57485884	Yes
491	CDH4	+	chr20	59827569	60512001	No
492	ARFRP1	-	chr20	62331794	62338443	Yes
493	RUNX1	-	chr21	36164431	36421196	Yes
494	ERG	-	chr21	39755324	39947624	Yes
495	TMPRSS2	-	chr21	42838068	42879931	No
496	U2AF1	-	chr21	44513211	44527604	No
497	CRKL	+	chr22	21272222	21304133	Yes
498	MAPK1	-	chr22	22123492	22221730	No
499	SMARCB1	+	chr22	24129356	24176367	Yes
500	CHEK2	-	chr22	29083884	29130709	Yes
501	EWSR1	+	chr22	29664325	29696151	Yes
502	NF2	+	chr22	29999987	30079044	Yes
503	MYH9	-	chr22	36678713	36745281	No
504	RAC2	-	chr22	37622712	37640188	Yes
505	SOX10	-	chr22	38369501	38379791	Yes
506	APOBEC3G	+	chr22	39473366	39483426	Yes
507	PDGFB	-	chr22	39621727	39636877	Yes
508	EP300	+	chr22	41489008	41574960	Yes
509	XRCC6	+	chr22	42018045	42059819	Yes
510	CYP2D6	-	chr22	42522575	42526793	Yes
511	CRLF2	-	chrX	1331616	1331616	Yes
512	ZRSR2	+	chrX	15808618	15841365	No
513	EIF1AX	-	chrX	20146423	20159758	No
514	BCOR	-	chrX	39911361	39937182	No
515	USP9X	+	chrX	40982881	41091777	Yes
516	DDX3X	+	chrX	41223725	41223725	No
517	KDM6A	+	chrX	44732797	44970656	Yes
518	RBM10	+	chrX	47006880	47045998	No
519	ARAF	+	chrX	47422366	47430856	Yes
520	GATA1	+	chrX	48649516	48652571	Yes
521	TFE3	-	chrX	48887668	48896850	No
522	KDM5C	-	chrX	53221925	53254071	No
523	SMC1A	-	chrX	53407023	53448887	No
524	AMER1	-	chrX	63409758	63413166	No
525	AR	+	chrX	66764988	66943683	Yes
526	MED12	+	chrX	70338604	70362068	No
527	ZMYM3	-	chrX	70460765	70473105	No
528	TAF1	+	chrX	70586164	70683896	No
529	ERCC6L	-	chrX	71424863	71458761	Yes
530	ATRX	-	chrX	76763828	77041487	No
531	TBX22	+	chrX	79277768	79286610	Yes
532	BTK	-	chrX	100604872	100630272	No
533	PAK3	+	chrX	110366331	110463675	Yes
534	STAG2	+	chrX	123156477	123234447	Yes
535	BCORL1	+	chrX	129139207	129190111	No
536	PHF6	+	chrX	133511647	133559360	No
537	FAM58A	-	chrX	152853822	152864529	Yes
538	TSPY1	+	chrY	9304609	9306425	No

## Sheet: v.3.0BaitIntervals
Table S4. Intervals targeted for capture.
chr1	1508992	1509133	+	SSU72_CGH
chr1	2407997	2408183	+	PLCH2
chr1	2409882	2410095	+	PLCH2
chr1	2411152	2411441	+	PLCH2
chr1	2411587	2411775	+	PLCH2
chr1	2415857	2416074	+	PLCH2
chr1	2418322	2418462	+	PLCH2
chr1	2418582	2418829	+	PLCH2
chr1	2419012	2419185	+	PLCH2
chr1	2420622	2420837	+	PLCH2
chr1	2421177	2421350	+	PLCH2
chr1	2422597	2422811	+	PLCH2
chr1	2426257	2426414	+	PLCH2
chr1	2426892	2427027	+	PLCH2
chr1	2428022	2428156	+	PLCH2
chr1	2428232	2428479	+	PLCH2
chr1	2428917	2429092	+	PLCH2
chr1	2429932	2430106	+	PLCH2
chr1	2430152	2430298	+	PLCH2
chr1	2430492	2430712	+	PLCH2
chr1	2431047	2431191	+	PLCH2
chr1	2433522	2434547	+	PLCH2
chr1	2434987	2435116	+	PLCH2
chr1	2435332	2436667	+	PLCH2
chr1	2488057	2488211	+	TNFRSF14
chr1	2489142	2489313	+	TNFRSF14
chr1	2489757	2489932	+	TNFRSF14
chr1	2490292	2491438	+	TNFRSF14
chr1	2492037	2492175	+	TNFRSF14
chr1	2492907	2493294	+	TNFRSF14
chr1	2494242	2494376	+	TNFRSF14
chr1	2494557	2494729	+	TNFRSF14
chr1	3003396	3003512	+	PRDM16_CGH
chr1	4510034	4510177	+	CGH
chr1	6011279	6011415	+	NPHP4_CGH
chr1	6246789	6246862	+	RPL22
chr1	6252954	6253031	+	RPL22
chr1	6253079	6253152	+	RPL22
chr1	6257679	6257756	+	RPL22
chr1	6259549	6259688	+	RPL22
chr1	7503194	7503334	+	CAMTA1_CGH
chr1	9032948	9033089	+	CA6_CGH
chr1	10517853	10517963	+	CGH
chr1	11167476	11167603	+	MTOR
chr1	11168206	11168364	+	MTOR
chr1	11169316	11169445	+	MTOR
chr1	11169676	11169815	+	MTOR
chr1	11172866	11173001	+	MTOR
chr1	11174351	11174539	+	MTOR
chr1	11174836	11174979	+	MTOR
chr1	11175416	11175563	+	MTOR
chr1	11177031	11177163	+	MTOR
chr1	11181271	11181471	+	MTOR
chr1	11182006	11182220	+	MTOR
chr1	11184526	11184702	+	MTOR
chr1	11186656	11186862	+	MTOR
chr1	11187036	11187228	+	MTOR
chr1	11187646	11187907	+	MTOR
chr1	11188031	11188214	+	MTOR
chr1	11188476	11188625	+	MTOR
chr1	11188886	11189020	+	MTOR
chr1	11189771	11189904	+	MTOR
chr1	11190551	11190876	+	MTOR
chr1	11193106	11193296	+	MTOR
chr1	11194386	11194566	+	MTOR
chr1	11199326	11199503	+	MTOR
chr1	11199566	11199749	+	MTOR
chr1	11204671	11204856	+	MTOR
chr1	11204991	11205138	+	MTOR
chr1	11206706	11206859	+	MTOR
chr1	11210161	11210300	+	MTOR
chr1	11217181	11217359	+	MTOR
chr1	11227466	11227598	+	MTOR
chr1	11259291	11259503	+	MTOR
chr1	11259576	11259789	+	MTOR
chr1	11264586	11264802	+	MTOR
chr1	11269346	11269553	+	MTOR
chr1	11270846	11270977	+	MTOR
chr1	11272336	11272558	+	MTOR
chr1	11272821	11273006	+	MTOR
chr1	11273421	11273640	+	MTOR
chr1	11276171	11276312	+	MTOR
chr1	11288696	11289019	+	MTOR
chr1	11290951	11291125	+	MTOR
chr1	11291326	11291521	+	MTOR
chr1	11292466	11292600	+	MTOR
chr1	11293421	11293565	+	MTOR
chr1	11294166	11294360	+	MTOR
chr1	11297876	11298133	+	MTOR
chr1	11298431	11298713	+	MTOR
chr1	11300326	11300615	+	MTOR
chr1	11301576	11301777	+	MTOR
chr1	11303141	11303395	+	MTOR
chr1	11307656	11307831	+	MTOR
chr1	11307846	11308173	+	MTOR
chr1	11313871	11314046	+	MTOR
chr1	11316026	11316266	+	MTOR
chr1	11316966	11317242	+	MTOR
chr1	11318521	11318695	+	MTOR
chr1	11319276	11319494	+	MTOR
chr1	12042676	12042808	+	MFN2_CGH
chr1	13801713	13801854	+	LRRC38_CGH
chr1	15011454	15011587	+	KAZN_CGH
chr1	16174530	16174663	+	SPEN
chr1	16199280	16199667	+	SPEN
chr1	16200575	16200726	+	SPEN
chr1	16200735	16200909	+	SPEN
chr1	16202675	16203200	+	SPEN
chr1	16235795	16236007	+	SPEN
chr1	16237570	16237827	+	SPEN
chr1	16242600	16242803	+	SPEN
chr1	16245400	16245574	+	SPEN
chr1	16245875	16246038	+	SPEN
chr1	16247355	16247492	+	SPEN
chr1	16248735	16248872	+	SPEN
chr1	16254565	16257510	+	SPEN
chr1	16257525	16262465	+	SPEN
chr1	16262475	16262799	+	SPEN
chr1	16263625	16264155	+	SPEN
chr1	16264280	16264534	+	SPEN
chr1	16265190	16265405	+	SPEN
chr1	16265765	16265956	+	SPEN
chr1	16517100	16517234	+	CGH
chr1	17345334	17345454	+	SDHB
chr1	17349079	17349268	+	SDHB
chr1	17350434	17350584	+	SDHB
chr1	17354219	17354360	+	SDHB
chr1	17355074	17355252	+	SDHB
chr1	17359524	17359658	+	SDHB
chr1	17371234	17371400	+	SDHB
chr1	17380404	17380537	+	SDHB
chr1	18026119	18026259	+	CGH
chr1	19504029	19504177	+	UBR4_CGH
chr1	21016509	21016615	+	KIF17_CGH
chr1	22405034	22405103	+	CDC42
chr1	22405174	22405379	+	CDC42
chr1	22408174	22408246	+	CDC42
chr1	22408254	22408325	+	CDC42
chr1	22412899	22412972	+	CDC42
chr1	22413004	22413082	+	CDC42
chr1	22413129	22413258	+	CDC42
chr1	22413294	22413403	+	CDC42
chr1	22416409	22416538	+	CDC42
chr1	22417884	22417951	+	CDC42
chr1	22502259	22502382	+	CGH
chr1	23885408	23885541	+	ID3
chr1	23885583	23885943	+	ID3
chr1	24013253	24013387	+	CGH
chr1	25508097	25508195	+	CGH
chr1	27004267	27004399	+	CGH
chr1	27022862	27022937	+	ARID1A
chr1	27022947	27024058	+	ARID1A
chr1	27056107	27056397	+	ARID1A
chr1	27057622	27058114	+	ARID1A
chr1	27059132	27059315	+	ARID1A
chr1	27087322	27087604	+	ARID1A
chr1	27087842	27087988	+	ARID1A
chr1	27088612	27088831	+	ARID1A
chr1	27089432	27089786	+	ARID1A
chr1	27092687	27092893	+	ARID1A
chr1	27092927	27093095	+	ARID1A
chr1	27094257	27094498	+	ARID1A
chr1	27097582	27097828	+	ARID1A
chr1	27098957	27099140	+	ARID1A
chr1	27099277	27099503	+	ARID1A
chr1	27099802	27100019	+	ARID1A
chr1	27100037	27100196	+	ARID1A
chr1	27100257	27100416	+	ARID1A
chr1	27100797	27101744	+	ARID1A
chr1	27102042	27102228	+	ARID1A
chr1	27102292	27102423	+	ARID1A
chr1	27105492	27105662	+	ARID1A
chr1	27105722	27107260	+	ARID1A
chr1	28517027	28517163	+	PTAFR_CGH
chr1	30037578	30037706	+	CGH
chr1	31502003	31502141	+	PUM1_CGH
chr1	33008173	33008271	+	ZBTB8A_CGH
chr1	34500383	34500512	+	CSMD2_CGH
chr1	36002708	36002848	+	KIAA0319L_CGH
chr1	36931673	36931822	+	CSF3R
chr1	36931923	36932535	+	CSF3R
chr1	36932798	36932945	+	CSF3R
chr1	36933133	36933279	+	CSF3R
chr1	36933398	36933602	+	CSF3R
chr1	36933653	36933860	+	CSF3R
chr1	36934723	36934872	+	CSF3R
chr1	36935228	36935479	+	CSF3R
chr1	36937013	36937290	+	CSF3R
chr1	36937623	36937775	+	CSF3R
chr1	36937818	36938024	+	CSF3R
chr1	36938093	36938300	+	CSF3R
chr1	36939013	36939262	+	CSF3R
chr1	36939343	36939515	+	CSF3R
chr1	36940943	36941304	+	CSF3R
chr1	36944983	36945139	+	CSF3R
chr1	37501898	37502048	+	CGH
chr1	39038800	39038944	+	CGH
chr1	40363010	40363684	+	MYCL
chr1	40366455	40367128	+	MYCL
chr1	40367445	40367601	+	MYCL
chr1	40531625	40531774	+	CAP1_CGH
chr1	42005525	42005674	+	HIVEP3_CGH
chr1	43501280	43501415	+	CGH
chr1	43803475	43803631	+	MPL
chr1	43803745	43803920	+	MPL
chr1	43804180	43804428	+	MPL
chr1	43804910	43805275	+	MPL
chr1	43805600	43805680	+	MPL
chr1	43805690	43805836	+	MPL
chr1	43806035	43806221	+	MPL
chr1	43812085	43812336	+	MPL
chr1	43812430	43812647	+	MPL
chr1	43814480	43814698	+	MPL
chr1	43814900	43815149	+	MPL
chr1	43817890	43817988	+	MPL
chr1	43818155	43818482	+	MPL
chr1	45003531	45003669	+	RNF220_CGH
chr1	45286286	45286431	+	PTCH2
chr1	45287461	45287607	+	PTCH2
chr1	45288061	45288375	+	PTCH2
chr1	45288711	45288856	+	PTCH2
chr1	45288891	45289094	+	PTCH2
chr1	45291891	45292080	+	PTCH2
chr1	45292136	45292304	+	PTCH2
chr1	45292316	45292454	+	PTCH2
chr1	45292546	45292795	+	PTCH2
chr1	45292806	45293019	+	PTCH2
chr1	45293046	45293405	+	PTCH2
chr1	45293491	45293877	+	PTCH2
chr1	45293946	45294114	+	PTCH2
chr1	45294151	45294334	+	PTCH2
chr1	45294626	45294775	+	PTCH2
chr1	45294796	45295019	+	PTCH2
chr1	45295051	45295228	+	PTCH2
chr1	45295261	45295474	+	PTCH2
chr1	45295556	45295733	+	PTCH2
chr1	45296491	45296744	+	PTCH2
chr1	45297351	45297496	+	PTCH2
chr1	45297601	45297754	+	PTCH2
chr1	45297796	45298043	+	PTCH2
chr1	45307496	45307738	+	PTCH2
chr1	45308486	45308629	+	PTCH2
chr1	45794956	45795119	+	MUTYH
chr1	45796126	45796278	+	MUTYH
chr1	45796826	45797037	+	MUTYH
chr1	45797061	45797245	+	MUTYH
chr1	45797301	45797560	+	MUTYH
chr1	45797656	45798020	+	MUTYH
chr1	45798031	45798185	+	MUTYH
chr1	45798211	45798683	+	MUTYH
chr1	45798731	45798871	+	MUTYH
chr1	45798906	45799041	+	MUTYH
chr1	45799061	45799322	+	MUTYH
chr1	45800031	45800224	+	MUTYH
chr1	45803791	45803923	+	MUTYH
chr1	45805826	45805963	+	MUTYH
chr1	46505246	46505386	+	CGH
chr1	48012681	48012811	+	CGH
chr1	49507986	49508125	+	AGBL4_CGH
chr1	51007046	51007189	+	FAF1_CGH
chr1	51436011	51436189	+	CDKN2C
chr1	51439536	51439952	+	CDKN2C
chr1	52505291	52505398	+	TXNDC12_CGH
chr1	54036891	54037028	+	GLIS1_CGH
chr1	55501081	55501209	+	CGH
chr1	57001736	57001866	+	PPAP2B_CGH
chr1	58500181	58500321	+	DAB1_CGH
chr1	59247722	59248108	+	JUN
chr1	59248132	59248305	+	JUN
chr1	59248317	59248776	+	JUN
chr1	60020260	60020400	+	FGGY_CGH
chr1	61503978	61504109	+	CGH
chr1	63005367	63005511	+	DOCK7_CGH
chr1	64510217	64510352	+	ROR1_CGH
chr1	65300218	65300349	+	JAK1
chr1	65301048	65301221	+	JAK1
chr1	65301758	65301935	+	JAK1
chr1	65303593	65303795	+	JAK1
chr1	65304113	65304302	+	JAK1
chr1	65305253	65305515	+	JAK1
chr1	65306903	65307035	+	JAK1
chr1	65307108	65307318	+	JAK1
chr1	65309723	65309940	+	JAK1
chr1	65310413	65310587	+	JAK1
chr1	65311163	65311353	+	JAK1
chr1	65312303	65312445	+	JAK1
chr1	65313193	65313402	+	JAK1
chr1	65316453	65316634	+	JAK1
chr1	65321168	65321414	+	JAK1
chr1	65323318	65323491	+	JAK1
chr1	65325758	65325966	+	JAK1
chr1	65330438	65330641	+	JAK1
chr1	65332518	65332919	+	JAK1
chr1	65334963	65335180	+	JAK1
chr1	65339018	65339243	+	JAK1
chr1	65344683	65344849	+	JAK1
chr1	65348938	65349191	+	JAK1
chr1	65351918	65352028	+	JAK1
chr1	66049043	66049176	+	LEPR_CGH
chr1	67518693	67518833	+	SLC35D1_CGH
chr1	69023103	69023241	+	CGH
chr1	70505390	70505526	+	LRRC7_CGH
chr1	72003252	72003394	+	NEGR1_CGH
chr1	73529352	73529489	+	CGH
chr1	75001419	75001565	+	FPGTTNNI3K_CGH
chr1	76503789	76503943	+	CGH
chr1	78013738	78013884	+	AK5_CGH
chr1	78414373	78414603	+	FUBP1
chr1	78414813	78415016	+	FUBP1
chr1	78420903	78421004	+	FUBP1
chr1	78422223	78422407	+	FUBP1
chr1	78425833	78425973	+	FUBP1
chr1	78426008	78426208	+	FUBP1
chr1	78428433	78428641	+	FUBP1
chr1	78429233	78429405	+	FUBP1
chr1	78429723	78429858	+	FUBP1
chr1	78429908	78430057	+	FUBP1
chr1	78430308	78430442	+	FUBP1
chr1	78430533	78430671	+	FUBP1
chr1	78430728	78430927	+	FUBP1
chr1	78432328	78432461	+	FUBP1
chr1	78432533	78432639	+	FUBP1
chr1	78432688	78432824	+	FUBP1
chr1	78433258	78433358	+	FUBP1
chr1	78433798	78433930	+	FUBP1
chr1	78434663	78434796	+	FUBP1
chr1	78435573	78435681	+	FUBP1
chr1	78444538	78444730	+	FUBP1
chr1	79506124	79506232	+	CGH
chr1	81003349	81003497	+	CGH
chr1	82510888	82511036	+	CGH
chr1	84011668	84011796	+	CGH
chr1	85502718	85502866	+	MCOLN3_CGH
chr1	85733288	85733699	+	BCL10
chr1	85736273	85736619	+	BCL10
chr1	85741933	85742068	+	BCL10
chr1	87030748	87030889	+	CLCA4_CGH
chr1	88518863	88518998	+	CGH
chr1	90000129	90000271	+	LRRC8B_CGH
chr1	91501358	91501505	+	CGH
chr1	93003733	93003867	+	EVI5_CGH
chr1	93297598	93297747	+	RPL5
chr1	93298898	93298962	+	RPL5
chr1	93298988	93299060	+	RPL5
chr1	93299068	93299136	+	RPL5
chr1	93299183	93299256	+	RPL5
chr1	93299273	93299418	+	RPL5
chr1	93300433	93300516	+	RPL5
chr1	93301713	93301789	+	RPL5
chr1	93301893	93301965	+	RPL5
chr1	93302978	93303048	+	RPL5
chr1	93303153	93303225	+	RPL5
chr1	93306203	93306378	+	RPL5
chr1	93307298	93307366	+	RPL5
chr1	94500358	94500503	+	ABCA4_CGH
chr1	96018438	96018579	+	CGH
chr1	97528373	97528514	+	CGH
chr1	97544503	97544717	+	DPYD
chr1	97547858	97548032	+	DPYD
chr1	97564013	97564223	+	DPYD
chr1	97658598	97658849	+	DPYD
chr1	97700378	97700593	+	DPYD
chr1	97770783	97770976	+	DPYD
chr1	97771698	97771879	+	DPYD
chr1	97839083	97839223	+	DPYD
chr1	97847913	97848015	+	DPYD
chr1	97915593	97915806	+	DPYD
chr1	97981248	97981532	+	DPYD
chr1	98015093	98015330	+	DPYD
chr1	98039293	98039527	+	DPYD
chr1	98058753	98058964	+	DPYD
chr1	98060588	98060761	+	DPYD
chr1	98144623	98144755	+	DPYD
chr1	98157233	98157375	+	DPYD
chr1	98164883	98165128	+	DPYD
chr1	98165728	98165871	+	DPYD
chr1	98186383	98186523	+	DPYD
chr1	98187043	98187248	+	DPYD
chr1	98205918	98206056	+	DPYD
chr1	98293628	98293778	+	DPYD
chr1	98348788	98348969	+	DPYD
chr1	98386378	98386532	+	DPYD
chr1	99009478	99009612	+	CGH
chr1	100500513	100500658	+	CGH
chr1	102001178	102001326	+	CGH
chr1	103507303	103507443	+	COL11A1_CGH
chr1	105029327	105029457	+	CGH
chr1	106510802	106510930	+	CGH
chr1	108002312	108002446	+	NTNG1_CGH
chr1	109503964	109504100	+	CLCC1_CGH
chr1	111034818	111034953	+	CGH
chr1	112523575	112523712	+	KCND3_CGH
chr1	115251124	115251297	+	NRAS
chr1	115252159	115252372	+	NRAS
chr1	115256399	115256631	+	NRAS
chr1	115258639	115258818	+	NRAS
chr1	116697013	116697152	+	CGH
chr1	116706518	116706635	+	CGH
chr1	117009923	117010060	+	CGH
chr1	118165468	118166690	+	FAM46C
chr1	118500953	118501100	+	WDR3_CGH
chr1	120075598	120075729	+	CGH
chr1	120457896	120459347	+	NOTCH2
chr1	120460261	120460407	+	NOTCH2
chr1	120460996	120461219	+	NOTCH2
chr1	120461901	120462264	+	NOTCH2
chr1	120462831	120463049	+	NOTCH2
chr1	120464306	120464447	+	NOTCH2
chr1	120464826	120465084	+	NOTCH2
chr1	120465236	120465440	+	NOTCH2
chr1	120466226	120466616	+	NOTCH2
chr1	120467896	120468459	+	NOTCH2
chr1	120469096	120469246	+	NOTCH2
chr1	120471576	120471850	+	NOTCH2
chr1	120478021	120478262	+	NOTCH2
chr1	120479871	120480128	+	NOTCH2
chr1	120480446	120480672	+	NOTCH2
chr1	120483156	120483412	+	NOTCH2
chr1	120484116	120484301	+	NOTCH2
chr1	120484321	120484396	+	NOTCH2
chr1	120491011	120491227	+	NOTCH2
chr1	120491596	120491778	+	NOTCH2
chr1	120493111	120493489	+	NOTCH2
chr1	120496131	120496346	+	NOTCH2
chr1	120497631	120497896	+	NOTCH2
chr1	120501991	120502160	+	NOTCH2
chr1	120506171	120506460	+	NOTCH2
chr1	120508046	120508221	+	NOTCH2
chr1	120508971	120509148	+	NOTCH2
chr1	120510026	120510287	+	NOTCH2
chr1	120510676	120510890	+	NOTCH2
chr1	120512106	120512396	+	NOTCH2
chr1	120529561	120529729	+	NOTCH2
chr1	120539261	120539391	+	NOTCH2
chr1	120539591	120539980	+	NOTCH2
chr1	120547931	120548245	+	NOTCH2
chr1	120572491	120572596	+	NOTCH2
chr1	120611911	120612050	+	NOTCH2
chr1	144896935	144897075	+	PDE4DIP_CGH
chr1	144901180	144901318	+	PDE4DIP_CGH
chr1	144931280	144931563	+	PDE4DIP_CGH
chr1	145436745	145436889	+	CGH
chr1	145438935	145439075	+	TXNIP_CGH
chr1	145441445	145441570	+	TXNIP_CGH
chr1	145485720	145485857	+	LIX1L_CGH
chr1	145487805	145487939	+	LIX1L_CGH
chr1	145491600	145491747	+	LIX1L_CGH
chr1	145518105	145518248	+	PEX11B_CGH
chr1	145521625	145521729	+	PEX11B_CGH
chr1	145522480	145522625	+	PEX11B_CGH
chr1	145533420	145533553	+	ITGA10_CGH
chr1	147000570	147000718	+	CGH
chr1	149817811	149817959	+	CGH
chr1	150015186	150015316	+	CGH
chr1	150549811	150549982	+	MCL1
chr1	150550696	150551005	+	MCL1
chr1	150551286	150552026	+	MCL1
chr1	151509686	151509836	+	CGN_CGH
chr1	153123524	153123664	+	CGH
chr1	154499976	154500126	+	TDRD10_CGH
chr1	154947251	154947449	+	CKS1B
chr1	154950561	154950643	+	CKS1B
chr1	154951146	154951222	+	CKS1B
chr1	155870145	155870430	+	RIT1
chr1	155874080	155874464	+	RIT1
chr1	155874485	155874624	+	RIT1
chr1	155880195	155880340	+	RIT1
chr1	155880415	155880739	+	RIT1
chr1	156025085	156025225	+	LAMTOR2_CGH
chr1	156785550	156785691	+	NTRK1;SH2D2A_CGH
chr1	156811840	156812032	+	NTRK1
chr1	156830695	156830948	+	NTRK1
chr1	156834110	156834247	+	NTRK1
chr1	156834475	156834625	+	NTRK1
chr1	156836665	156836808	+	NTRK1
chr1	156837865	156838076	+	NTRK1
chr1	156838270	156838488	+	NTRK1
chr1	156841380	156842008	+	NTRK1;NTRK1;NTRK1intron7ENST00000368196
chr1	156842025	156842158	+	NTRK1;NTRK1intron7ENST00000368196
chr1	156842170	156842391	+	NTRK1;NTRK1intron7ENST00000368196
chr1	156842405	156842474	+	NTRK1;NTRK1intron7ENST00000368196
chr1	156842990	156844808	+	NTRK1;NTRK1intron7ENST00000368196;NTRK1;NTRK1intron8ENST00000368196;NTRK1;NTRK1intron9ENST00000368196
chr1	156844825	156845480	+	NTRK1;NTRK1intron10ENST00000368196
chr1	156845525	156846015	+	NTRK1;NTRK1intron11ENST00000368196
chr1	156846160	156846385	+	NTRK1
chr1	156848880	156849170	+	NTRK1
chr1	156849765	156849973	+	NTRK1
chr1	156851225	156851469	+	NTRK1
chr1	157520370	157520504	+	FCRL5_CGH
chr1	158581025	158581202	+	SPTA1
chr1	158582575	158582796	+	SPTA1
chr1	158583485	158583669	+	SPTA1
chr1	158583985	158584101	+	SPTA1
chr1	158584985	158585230	+	SPTA1
chr1	158587275	158587420	+	SPTA1
chr1	158587760	158587905	+	SPTA1
chr1	158588985	158589163	+	SPTA1
chr1	158589930	158590279	+	SPTA1
chr1	158592745	158592998	+	SPTA1
chr1	158595890	158596032	+	SPTA1
chr1	158596595	158596809	+	SPTA1
chr1	158597390	158597535	+	SPTA1
chr1	158604305	158604486	+	SPTA1
chr1	158605675	158605863	+	SPTA1
chr1	158606400	158606577	+	SPTA1
chr1	158607790	158608043	+	SPTA1
chr1	158609350	158609493	+	SPTA1
chr1	158609635	158609806	+	SPTA1
chr1	158612170	158612351	+	SPTA1
chr1	158612575	158612790	+	SPTA1
chr1	158613090	158613228	+	SPTA1
chr1	158614020	158614229	+	SPTA1
chr1	158614950	158615191	+	SPTA1
chr1	158615250	158615416	+	SPTA1
chr1	158617300	158617552	+	SPTA1
chr1	158618265	158618484	+	SPTA1
chr1	158619610	158619765	+	SPTA1
chr1	158621135	158621271	+	SPTA1
chr1	158622225	158622473	+	SPTA1
chr1	158623030	158623253	+	SPTA1
chr1	158624380	158624551	+	SPTA1
chr1	158626325	158626478	+	SPTA1
chr1	158627235	158627525	+	SPTA1
chr1	158631050	158631224	+	SPTA1
chr1	158632470	158632746	+	SPTA1
chr1	158636085	158636326	+	SPTA1
chr1	158637620	158637866	+	SPTA1
chr1	158639170	158639377	+	SPTA1
chr1	158639455	158639581	+	SPTA1
chr1	158641110	158641278	+	SPTA1
chr1	158641815	158642005	+	SPTA1
chr1	158644095	158644237	+	SPTA1
chr1	158644300	158644486	+	SPTA1
chr1	158645900	158646112	+	SPTA1
chr1	158647455	158647673	+	SPTA1
chr1	158648160	158648337	+	SPTA1
chr1	158650350	158650565	+	SPTA1
chr1	158651295	158651467	+	SPTA1
chr1	158653140	158653320	+	SPTA1
chr1	158654865	158655158	+	SPTA1
chr1	158656225	158656354	+	SPTA1
chr1	159003213	159003352	+	IFI16_CGH
chr1	160509924	160510066	+	CGH
chr1	161141574	161141896	+	B4GALT3
chr1	161141984	161142133	+	B4GALT3
chr1	161143369	161143542	+	B4GALT3
chr1	161143614	161143868	+	B4GALT3
chr1	161144749	161145044	+	B4GALT3
chr1	161145564	161145889	+	B4GALT3
chr1	161284129	161284273	+	SDHC
chr1	161293359	161293492	+	SDHC
chr1	161298164	161298294	+	SDHC
chr1	161309339	161309432	+	SDHC
chr1	161310344	161310491	+	SDHC
chr1	161326434	161326506	+	SDHC
chr1	161326579	161326655	+	SDHC
chr1	161332164	161332242	+	SDHC
chr1	161332249	161332365	+	SDHC
chr1	162004369	162004504	+	CGH
chr1	162688810	162688973	+	DDR2
chr1	162722860	162723012	+	DDR2
chr1	162724390	162724665	+	DDR2
chr1	162724925	162725131	+	DDR2
chr1	162725420	162725599	+	DDR2
chr1	162729565	162729804	+	DDR2
chr1	162730980	162731264	+	DDR2
chr1	162735740	162735884	+	DDR2
chr1	162736995	162737184	+	DDR2
chr1	162740070	162740498	+	DDR2
chr1	162741780	162742071	+	DDR2
chr1	162743225	162743417	+	DDR2
chr1	162745420	162745656	+	DDR2
chr1	162745905	162746192	+	DDR2
chr1	162748335	162748548	+	DDR2
chr1	162749880	162750051	+	DDR2
chr1	163508125	163508253	+	CGH
chr1	165000750	165000881	+	CGH
chr1	166512601	166512746	+	CGH
chr1	166826781	166826991	+	TADA1
chr1	166827331	166827546	+	TADA1
chr1	166829396	166829612	+	TADA1
chr1	166831411	166831667	+	TADA1
chr1	166832991	166833179	+	TADA1
chr1	166838641	166838777	+	TADA1
chr1	166838971	166839114	+	TADA1
chr1	166845361	166845499	+	TADA1
chr1	167906125	167906253	+	MPC2_CGH
chr1	169645116	169645270	+	CGH
chr1	171004026	171004160	+	C1orf129_CGH
chr1	172501724	172501867	+	CGH
chr1	174021159	174021304	+	CGH
chr1	175501267	175501411	+	TNR_CGH
chr1	177003937	177004079	+	ASTN1_CGH
chr1	178501495	178501645	+	CGH
chr1	179076825	179078616	+	ABL2
chr1	179079385	179079602	+	ABL2
chr1	179079885	179080030	+	ABL2
chr1	179081415	179081549	+	ABL2
chr1	179083990	179084190	+	ABL2
chr1	179086435	179086686	+	ABL2
chr1	179087690	179087935	+	ABL2
chr1	179089290	179089425	+	ABL2
chr1	179090700	179091021	+	ABL2
chr1	179095485	179095839	+	ABL2
chr1	179100425	179100632	+	ABL2
chr1	179102400	179102539	+	ABL2
chr1	179112045	179112210	+	ABL2
chr1	179198350	179198558	+	ABL2
chr1	180001200	180001347	+	CEP350_CGH
chr1	181510615	181510755	+	CACNA1E_CGH
chr1	183012350	183012502	+	LAMC1_CGH
chr1	183441740	183441840	+	SMG7
chr1	183471380	183471558	+	SMG7
chr1	183481960	183482059	+	SMG7
chr1	183484995	183485130	+	SMG7
chr1	183486705	183486996	+	SMG7
chr1	183495725	183495941	+	SMG7
chr1	183496750	183496860	+	SMG7
chr1	183497055	183497204	+	SMG7
chr1	183498000	183498199	+	SMG7
chr1	183498525	183498689	+	SMG7
chr1	183502275	183502485	+	SMG7
chr1	183502790	183502991	+	SMG7
chr1	183506245	183506380	+	SMG7
chr1	183507475	183507621	+	SMG7
chr1	183510090	183510269	+	SMG7
chr1	183511190	183511674	+	SMG7
chr1	183513465	183513665	+	SMG7
chr1	183514030	183514461	+	SMG7
chr1	183515075	183515504	+	SMG7
chr1	183516205	183516423	+	SMG7
chr1	183518310	183518457	+	SMG7
chr1	183518865	183519075	+	SMG7
chr1	183519855	183520073	+	SMG7
chr1	183520155	183520360	+	SMG7
chr1	183520930	183521097	+	SMG7
chr1	183522080	183522362	+	SMG7
chr1	184505622	184505758	+	C1orf21_CGH
chr1	186011181	186011321	+	HMCN1_CGH
chr1	187500241	187500385	+	CGH
chr1	189045373	189045514	+	CGH
chr1	190506460	190506614	+	CGH
chr1	192001147	192001282	+	CGH
chr1	193091304	193091486	+	CDC73
chr1	193094219	193094362	+	CDC73
chr1	193099264	193099402	+	CDC73
chr1	193104479	193104746	+	CDC73
chr1	193107184	193107319	+	CDC73
chr1	193110959	193111230	+	CDC73
chr1	193116964	193117110	+	CDC73
chr1	193119399	193119533	+	CDC73
chr1	193121469	193121602	+	CDC73
chr1	193172879	193173010	+	CDC73
chr1	193181184	193181283	+	CDC73
chr1	193181489	193181620	+	CDC73
chr1	193202094	193202301	+	CDC73
chr1	193205364	193205499	+	CDC73
chr1	193218839	193219009	+	CDC73
chr1	193219754	193219891	+	CDC73
chr1	193502669	193502815	+	CGH
chr1	195020069	195020200	+	CGH
chr1	196500486	196500621	+	KCNT2_CGH
chr1	198001454	198001592	+	CGH
chr1	199518803	199518930	+	CGH
chr1	201012073	201012218	+	CACNA1S_CGH
chr1	201980243	201980451	+	ELF3
chr1	201981063	201981347	+	ELF3
chr1	201981458	201981590	+	ELF3
chr1	201981738	201981922	+	ELF3
chr1	201982048	201982181	+	ELF3
chr1	201982283	201982455	+	ELF3
chr1	201982923	201983186	+	ELF3
chr1	201984303	201984481	+	ELF3
chr1	202526663	202526791	+	PPP1R12B_CGH
chr1	204078738	204078872	+	SOX13_CGH
chr1	204494613	204494750	+	MDM4
chr1	204495453	204495589	+	MDM4
chr1	204499788	204499952	+	MDM4
chr1	204501268	204501424	+	MDM4
chr1	204501848	204501984	+	MDM4
chr1	204505973	204506105	+	MDM4
chr1	204506508	204506652	+	MDM4
chr1	204506998	204507133	+	MDM4
chr1	204507303	204507455	+	MDM4
chr1	204511888	204512092	+	MDM4
chr1	204513638	204513846	+	MDM4
chr1	204515893	204516028	+	MDM4
chr1	204518218	204518835	+	MDM4
chr1	205509324	205509452	+	CGH
chr1	206646532	206646677	+	IKBKE
chr1	206647652	206647824	+	IKBKE
chr1	206648187	206648362	+	IKBKE
chr1	206649497	206649744	+	IKBKE
chr1	206649997	206650203	+	IKBKE
chr1	206651062	206651252	+	IKBKE
chr1	206651542	206651720	+	IKBKE
chr1	206652252	206652506	+	IKBKE
chr1	206653162	206653302	+	IKBKE
chr1	206653327	206653477	+	IKBKE
chr1	206653762	206653901	+	IKBKE
chr1	206658292	206658448	+	IKBKE
chr1	206658507	206658674	+	IKBKE
chr1	206661207	206661352	+	IKBKE
chr1	206664087	206664233	+	IKBKE
chr1	206664952	206665093	+	IKBKE
chr1	206666327	206666475	+	IKBKE
chr1	206666567	206666742	+	IKBKE
chr1	206667217	206667360	+	IKBKE
chr1	206669382	206669533	+	IKBKE
chr1	207014682	207014823	+	IL19_CGH
chr1	208504175	208504307	+	CGH
chr1	210000995	210001132	+	CGH
chr1	211520295	211520434	+	TRAF5_CGH
chr1	214503475	214503605	+	SMYD2_CGH
chr1	216000915	216001051	+	USH2A_CGH
chr1	217510072	217510227	+	CGH
chr1	219007302	219007439	+	CGH
chr1	220505782	220505921	+	CGH
chr1	222015597	222015729	+	CGH
chr1	223501088	223501217	+	SUSD4_CGH
chr1	225060147	225060290	+	CGH
chr1	226252047	226252122	+	H3F3A
chr1	226253322	226253387	+	H3F3A
chr1	226253487	226253625	+	H3F3A
chr1	226259117	226259195	+	H3F3A
chr1	226523377	226523515	+	CGH
chr1	228028977	228029117	+	PRSS38_CGH
chr1	229514730	229514875	+	CGH
chr1	231002825	231002979	+	C1orf198_CGH
chr1	232515301	232515447	+	CGH
chr1	234007526	234007672	+	CGH
chr1	235543317	235543453	+	TBCE_CGH
chr1	237008449	237008583	+	MTR_CGH
chr1	238504485	238504631	+	CGH
chr1	240002545	240002688	+	CHRM3_CGH
chr1	241511545	241511674	+	RGS7_CGH
chr1	241661095	241661311	+	FH
chr1	241663715	241663892	+	FH
chr1	241665720	241665902	+	FH
chr1	241667320	241667560	+	FH
chr1	241669275	241669482	+	FH
chr1	241671880	241672121	+	FH
chr1	241675245	241675453	+	FH
chr1	241676880	241677043	+	FH
chr1	241680460	241680626	+	FH
chr1	241682870	241683050	+	FH
chr1	243026271	243026414	+	CGH
chr1	243662981	243663146	+	AKT3;SDCCAG8_CGH
chr1	243668521	243668662	+	AKT3
chr1	243675601	243675739	+	AKT3
chr1	243708782	243708919	+	AKT3
chr1	243716007	243716279	+	AKT3
chr1	243726987	243727172	+	AKT3
chr1	243736222	243736357	+	AKT3
chr1	243776937	243777033	+	AKT3
chr1	243778357	243778487	+	AKT3
chr1	243800892	243801056	+	AKT3
chr1	243809162	243809377	+	AKT3
chr1	243828052	243828186	+	AKT3
chr1	243858872	243859041	+	AKT3
chr1	244006377	244006514	+	AKT3
chr1	244500013	244500145	+	CGH
chr1	246007738	246007876	+	SMYD3_CGH
chr1	247511558	247511691	+	CGH
chr1	249066251	249066381	+	CGH
chr2	1520831	1520970	+	TPO_CGH
chr2	3002946	3003085	+	CGH
chr2	4504888	4504989	+	CGH
chr2	6003909	6004052	+	CGH
chr2	7511284	7511417	+	CGH
chr2	8178659	8178810	+	LINC00299_CGH
chr2	9003189	9003320	+	MBOAT2_CGH
chr2	10513484	10513619	+	HPCAL1_CGH
chr2	12002771	12002914	+	CGH
chr2	13620471	13620630	+	CGH
chr2	15019506	15019637	+	CGH
chr2	16080676	16080888	+	MYCN
chr2	16082156	16083000	+	MYCN
chr2	16085581	16086258	+	MYCN
chr2	16504705	16504807	+	CGH
chr2	18013055	18013195	+	CGH
chr2	19514254	19514399	+	CGH
chr2	21001324	21001454	+	C2orf43_CGH
chr2	22505646	22505778	+	CGH
chr2	24024619	24024759	+	ATAD2B_CGH
chr2	25457114	25457325	+	DNMT3A
chr2	25458554	25458728	+	DNMT3A
chr2	25459769	25459917	+	DNMT3A
chr2	25461969	25462119	+	DNMT3A
chr2	25462289	25462446	+	DNMT3A
chr2	25463149	25463354	+	DNMT3A
chr2	25463484	25463624	+	DNMT3A
chr2	25464399	25464619	+	DNMT3A
chr2	25466739	25466885	+	DNMT3A
chr2	25466994	25467245	+	DNMT3A
chr2	25467374	25467552	+	DNMT3A
chr2	25468084	25468236	+	DNMT3A
chr2	25468834	25468982	+	DNMT3A
chr2	25469004	25469213	+	DNMT3A
chr2	25469459	25469669	+	DNMT3A
chr2	25469899	25470036	+	DNMT3A
chr2	25470434	25470651	+	DNMT3A
chr2	25470874	25471124	+	DNMT3A
chr2	25472489	25472634	+	DNMT3A
chr2	25474994	25475131	+	DNMT3A
chr2	25497789	25497990	+	DNMT3A
chr2	25498319	25498449	+	DNMT3A
chr2	25505229	25505616	+	DNMT3A
chr2	25509834	25509985	+	DNMT3A_CGH
chr2	25522979	25523123	+	DNMT3A
chr2	25536744	25536885	+	DNMT3A
chr2	25964864	25966276	+	ASXL2
chr2	25966284	25967362	+	ASXL2
chr2	25972544	25973302	+	ASXL2
chr2	25976374	25976550	+	ASXL2
chr2	25978864	25979005	+	ASXL2
chr2	25982324	25982532	+	ASXL2
chr2	25990424	25990634	+	ASXL2
chr2	25991589	25991768	+	ASXL2
chr2	25994284	25994418	+	ASXL2
chr2	26022229	26022298	+	ASXL2
chr2	26022309	26022445	+	ASXL2
chr2	26029074	26029249	+	ASXL2
chr2	26058324	26058433	+	ASXL2
chr2	26068319	26068446	+	ASXL2
chr2	26100979	26101127	+	ASXL2
chr2	27020669	27020801	+	CGH
chr2	28503534	28503663	+	BRE_CGH
chr2	29416069	29416797	+	ALK
chr2	29419609	29419751	+	ALK
chr2	29420374	29420567	+	ALK
chr2	29430004	29430159	+	ALK
chr2	29430834	29430978	+	ALK
chr2	29432614	29432759	+	ALK
chr2	29436819	29436963	+	ALK
chr2	29443539	29443734	+	ALK
chr2	29443819	29444148	+	ALK
chr2	29445169	29445304	+	ALK
chr2	29445349	29445487	+	ALK
chr2	29446179	29449068	+	ALK;ALK;ALKintron18ENST00000389048;ALK;ALKintron19ENST00000389048
chr2	29449369	29450578	+	ALK;ALKintron17ENST00000389048;ALK;ALKintron18ENST00000389048
chr2	29451719	29451972	+	ALK
chr2	29455144	29455361	+	ALK
chr2	29456399	29456587	+	ALK
chr2	29462524	29462734	+	ALK
chr2	29473944	29474171	+	ALK
chr2	29497934	29498114	+	ALK
chr2	29498244	29498385	+	ALK
chr2	29519729	29519940	+	ALK
chr2	29541149	29541288	+	ALK
chr2	29543594	29543764	+	ALK
chr2	29551189	29551379	+	ALK
chr2	29606564	29606747	+	ALK
chr2	29754749	29755008	+	ALK
chr2	29917694	29917909	+	ALK
chr2	29940409	29940600	+	ALK
chr2	30142824	30143564	+	ALK
chr2	31502378	31502530	+	CGH
chr2	33012105	33012245	+	TTC27_CGH
chr2	34505413	34505547	+	CGH
chr2	36002785	36002920	+	CGH
chr2	37501105	37501254	+	PRKD3_CGH
chr2	39015895	39016029	+	CGH
chr2	39212935	39213463	+	SOS1
chr2	39214590	39214758	+	SOS1
chr2	39216355	39216487	+	SOS1
chr2	39222240	39222547	+	SOS1
chr2	39224035	39224203	+	SOS1
chr2	39224370	39224571	+	SOS1
chr2	39233530	39233697	+	SOS1
chr2	39234150	39234349	+	SOS1
chr2	39237700	39237876	+	SOS1
chr2	39239245	39239516	+	SOS1
chr2	39240595	39240743	+	SOS1
chr2	39240985	39241158	+	SOS1
chr2	39241890	39242018	+	SOS1
chr2	39249630	39250408	+	SOS1
chr2	39251130	39251297	+	SOS1
chr2	39261895	39262046	+	SOS1
chr2	39262325	39262460	+	SOS1
chr2	39262510	39262677	+	SOS1
chr2	39278250	39278464	+	SOS1
chr2	39281720	39281972	+	SOS1
chr2	39283820	39284019	+	SOS1
chr2	39285785	39285956	+	SOS1
chr2	39294740	39294916	+	SOS1
chr2	39347450	39347585	+	SOS1
chr2	39573085	39573190	+	MONO27
chr2	40508220	40508349	+	SLC8A1_CGH
chr2	42012075	42012218	+	CGH
chr2	43500563	43500708	+	THADA_CGH
chr2	45004261	45004409	+	CGH
chr2	46501311	46501451	+	CGH
chr2	47596181	47596404	+	EPCAM
chr2	47596621	47596961	+	EPCAM
chr2	47600596	47600732	+	EPCAM
chr2	47600926	47601213	+	EPCAM
chr2	47602326	47602476	+	EPCAM
chr2	47604111	47604248	+	EPCAM
chr2	47606066	47606220	+	EPCAM
chr2	47606886	47607134	+	EPCAM
chr2	47612254	47612391	+	EPCAM
chr2	47613659	47613798	+	EPCAM
chr2	47630299	47630546	+	MSH2
chr2	47635534	47635708	+	MSH2
chr2	47637224	47637533	+	MSH2
chr2	47639519	47639741	+	MSH2
chr2	47641384	47641558	+	BAT26;MSH2
chr2	47641584	47641693	+	BAT26;MSH2
chr2	47643414	47643582	+	MSH2
chr2	47656854	47657096	+	MSH2
chr2	47672664	47672832	+	MSH2
chr2	47690149	47690320	+	MSH2
chr2	47693774	47693973	+	MSH2
chr2	47698079	47698216	+	MSH2
chr2	47702154	47702431	+	MSH2
chr2	47703474	47703726	+	MSH2
chr2	47705389	47705695	+	MSH2
chr2	47707809	47708024	+	MSH2
chr2	47709894	47710098	+	MSH2
chr2	48008174	48008313	+	CGH
chr2	48010339	48010657	+	MSH6
chr2	48018044	48018291	+	MSH6
chr2	48022999	48023228	+	MSH6
chr2	48025729	48028352	+	MSH6
chr2	48030524	48030841	+	MSH6
chr2	48032019	48032194	+	MSH6
chr2	48032744	48032886	+	MSH6
chr2	48033314	48033532	+	MSH6
chr2	48033559	48033816	+	MSH6
chr2	48033914	48034017	+	MSH6
chr2	49508114	49508255	+	CGH
chr2	51020507	51020636	+	NRXN1_CGH
chr2	51288407	51288483	+	D2S123
chr2	51288572	51288644	+	D2S123
chr2	52507037	52507183	+	CGH
chr2	54048317	54048425	+	GPR75ASB3_CGH
chr2	55516474	55516613	+	CCDC88A_CGH
chr2	57011106	57011244	+	CGH
chr2	58386846	58386977	+	FANCL;VRK2_CGH
chr2	58387196	58387347	+	FANCL
chr2	58388651	58388784	+	FANCL
chr2	58389961	58390100	+	FANCL
chr2	58390116	58390217	+	FANCL
chr2	58390531	58390669	+	FANCL
chr2	58392831	58393044	+	FANCL
chr2	58421306	58421456	+	FANCL
chr2	58425681	58425814	+	FANCL
chr2	58431231	58431381	+	FANCL
chr2	58449056	58449187	+	FANCL
chr2	58453851	58453957	+	FANCL
chr2	58456906	58457038	+	FANCL
chr2	58459136	58459281	+	FANCL
chr2	58468326	58468473	+	FANCL
chr2	58501246	58501391	+	CGH
chr2	60001230	60001367	+	CGH
chr2	61108905	61109040	+	REL
chr2	61118795	61118998	+	REL
chr2	61121500	61121716	+	REL
chr2	61128090	61128236	+	REL
chr2	61144000	61144170	+	REL
chr2	61145305	61145437	+	REL
chr2	61145505	61145781	+	REL
chr2	61147130	61147272	+	REL
chr2	61147670	61147799	+	REL
chr2	61148875	61149644	+	REL
chr2	61511965	61512098	+	USP34_CGH
chr2	61705930	61706134	+	XPO1
chr2	61708295	61708433	+	XPO1
chr2	61709485	61709695	+	XPO1
chr2	61710070	61710241	+	XPO1
chr2	61711050	61711253	+	XPO1
chr2	61712880	61713116	+	XPO1
chr2	61715275	61715440	+	XPO1
chr2	61715690	61715940	+	XPO1
chr2	61717755	61717923	+	XPO1
chr2	61719145	61719348	+	XPO1
chr2	61719435	61719642	+	XPO1
chr2	61719680	61719987	+	XPO1
chr2	61720025	61720197	+	XPO1
chr2	61721005	61721251	+	XPO1
chr2	61722555	61722775	+	XPO1
chr2	61723985	61724159	+	XPO1
chr2	61725775	61725957	+	XPO1
chr2	61725980	61726055	+	XPO1
chr2	61726825	61727070	+	XPO1
chr2	61729075	61729215	+	XPO1
chr2	61729340	61729470	+	XPO1
chr2	61749710	61749847	+	XPO1
chr2	61753525	61753662	+	XPO1
chr2	61760885	61761042	+	XPO1
chr2	63006580	63006729	+	EHBP1_CGH
chr2	64518911	64519051	+	CGH
chr2	66007029	66007180	+	CGH
chr2	67241089	67241236	+	CGH
chr2	67520594	67520733	+	CGH
chr2	69008039	69008142	+	ARHGAP25_CGH
chr2	70314854	70315970	+	PCBP1
chr2	70514919	70515069	+	SNRPG_CGH
chr2	72017089	72017228	+	CGH
chr2	73517609	73517760	+	CGH
chr2	75043473	75043621	+	CGH
chr2	76508263	76508400	+	CGH
chr2	78017878	78018025	+	CGH
chr2	79516499	79516598	+	CGH
chr2	81002442	81002571	+	CGH
chr2	82511471	82511600	+	CGH
chr2	84011340	84011467	+	CGH
chr2	85509593	85509747	+	TCF7L1_CGH
chr2	88300881	88300973	+	CGH
chr2	88509992	88510130	+	CGH
chr2	95578110	95578248	+	LOC442028_CGH
chr2	95579515	95579654	+	LOC442028_CGH
chr2	95613530	95613675	+	CGH
chr2	95624405	95624539	+	CGH
chr2	95849265	95849366	+	NR24
chr2	96166365	96166507	+	CGH
chr2	96809540	96809819	+	DUSP2
chr2	96809865	96810144	+	DUSP2
chr2	96810475	96810655	+	DUSP2
chr2	96810685	96811115	+	DUSP2
chr2	97594025	97594167	+	FAM178B_CGH
chr2	99055759	99055903	+	CGH
chr2	100516024	100516156	+	AFF3_CGH
chr2	102010569	102010711	+	CGH
chr2	103518129	103518259	+	CGH
chr2	105001229	105001372	+	LOC100287010_CGH
chr2	106502979	106503113	+	NCK2_CGH
chr2	108027876	108028016	+	CGH
chr2	109540847	109540980	+	EDAR_CGH
chr2	111395518	111395651	+	BUB1_CGH
chr2	112641653	112641784	+	ANAPC1_CGH
chr2	113763369	113763513	+	IL36A
chr2	113763529	113763700	+	IL36A
chr2	113764144	113764331	+	IL36A
chr2	113765374	113765655	+	IL36A
chr2	113976074	113976204	+	PAX8
chr2	113977639	113979091	+	PAX8;PAX8;PAX8intron10ENST00000429538
chr2	113979094	113979531	+	PAX8;PAX8;PAX8intron10ENST00000429538
chr2	113979544	113981843	+	PAX8;PAX8;PAX8intron10ENST00000429538
chr2	113982144	113982358	+	PAX8;PAX8;PAX8intron10ENST00000429538
chr2	113982454	113983152	+	PAX8;PAX8;PAX8intron10ENST00000429538
chr2	113983164	113983512	+	PAX8;PAX8;PAX8intron10ENST00000429538
chr2	113983539	113983677	+	PAX8;PAX8;PAX8intron10ENST00000429538
chr2	113983689	113986051	+	PAX8;PAX8;PAX8intron10ENST00000429538;PAX8;PAX8intron9ENST00000429538
chr2	113986074	113987514	+	PAX8;PAX8intron9ENST00000429538
chr2	113987524	113989305	+	PAX8;PAX8intron9ENST00000429538
chr2	113989584	113990603	+	PAX8;PAX8intron9ENST00000429538
chr2	113990629	113990912	+	PAX8;PAX8intron9ENST00000429538
chr2	113990919	113990987	+	PAX8;PAX8intron9ENST00000429538
chr2	113991269	113992080	+	PAX8;PAX8intron9ENST00000429538
chr2	113992379	113993476	+	PAX8;PAX8intron8ENST00000429538;PAX8;PAX8intron9ENST00000429538
chr2	113993534	113993602	+	PAX8;PAX8intron8ENST00000429538
chr2	113993624	113993690	+	PAX8;PAX8intron8ENST00000429538
chr2	113993754	113993820	+	PAX8;PAX8intron8ENST00000429538
chr2	113994019	113994341	+	PAX8;PAX8intron8ENST00000429538
chr2	113998949	113999416	+	PAX8
chr2	113999564	113999729	+	PAX8
chr2	114000239	114000389	+	PAX8
chr2	114001979	114002228	+	PAX8
chr2	114004309	114004518	+	PAX8
chr2	114017454	114017593	+	PAX8_CGH
chr2	114035879	114036028	+	PAX8
chr2	115514187	115514326	+	DPP10_CGH
chr2	117008237	117008374	+	CGH
chr2	118503915	118504067	+	CGH
chr2	120014598	120014720	+	STEAP3_CGH
chr2	121549863	121550015	+	CGH
chr2	121554863	121555086	+	GLI2
chr2	121684903	121685090	+	GLI2
chr2	121708788	121709045	+	GLI2
chr2	121712798	121713037	+	GLI2
chr2	121726263	121726511	+	GLI2
chr2	121727948	121728230	+	GLI2
chr2	121729483	121729664	+	GLI2
chr2	121732468	121732582	+	GLI2
chr2	121732608	121732715	+	GLI2
chr2	121735978	121736195	+	GLI2
chr2	121740263	121740469	+	GLI2
chr2	121742013	121742341	+	GLI2
chr2	121743823	121744206	+	GLI2
chr2	121745753	121748284	+	GLI2
chr2	123000348	123000494	+	CGH
chr2	124503472	124503608	+	CGH
chr2	126007358	126007499	+	CGH
chr2	127504033	127504190	+	CGH
chr2	128065128	128065405	+	MAP3K2
chr2	128066133	128066380	+	MAP3K2
chr2	128072308	128072474	+	MAP3K2
chr2	128075173	128075356	+	MAP3K2
chr2	128075723	128075924	+	MAP3K2
chr2	128079598	128079834	+	MAP3K2
chr2	128081453	128081591	+	MAP3K2
chr2	128081713	128081847	+	MAP3K2
chr2	128083273	128083414	+	MAP3K2
chr2	128084238	128084405	+	MAP3K2
chr2	128087463	128087601	+	MAP3K2
chr2	128087943	128088110	+	MAP3K2
chr2	128093418	128093554	+	MAP3K2
chr2	128095253	128095405	+	MAP3K2
chr2	128096483	128096659	+	MAP3K2
chr2	128100633	128100774	+	MAP3K2
chr2	129007769	129007925	+	CGH
chr2	130512739	130512884	+	CGH
chr2	132129084	132129230	+	CGH
chr2	133512911	133513047	+	NCKAP5_CGH
chr2	135000216	135000357	+	CGH
chr2	136500201	136500335	+	UBXN4_CGH
chr2	136872416	136873539	+	CXCR4
chr2	136875551	136875691	+	CXCR4
chr2	138011881	138012023	+	THSD7B_CGH
chr2	139519447	139519595	+	NXPH2_CGH
chr2	140990732	140990905	+	LRP1B
chr2	140992332	140992468	+	LRP1B
chr2	140995692	140995898	+	LRP1B
chr2	140996982	140997117	+	LRP1B
chr2	141004617	141004769	+	LRP1B
chr2	141026803	141026991	+	LRP1B
chr2	141027848	141027950	+	LRP1B
chr2	141031963	141032176	+	LRP1B
chr2	141055353	141055561	+	LRP1B
chr2	141072483	141072699	+	LRP1B
chr2	141079508	141079676	+	LRP1B
chr2	141081428	141081642	+	LRP1B
chr2	141083308	141083481	+	LRP1B
chr2	141091998	141092174	+	LRP1B
chr2	141093163	141093433	+	LRP1B
chr2	141108333	141108623	+	LRP1B
chr2	141110498	141110681	+	LRP1B
chr2	141113888	141114067	+	LRP1B
chr2	141115523	141115702	+	LRP1B
chr2	141116368	141116512	+	LRP1B
chr2	141122198	141122375	+	LRP1B
chr2	141128258	141128433	+	LRP1B
chr2	141128723	141128897	+	LRP1B
chr2	141130553	141130721	+	LRP1B
chr2	141135728	141135867	+	LRP1B
chr2	141143438	141143618	+	LRP1B
chr2	141200043	141200216	+	LRP1B
chr2	141201868	141202013	+	LRP1B
chr2	141202103	141202290	+	LRP1B
chr2	141208113	141208243	+	LRP1B
chr2	141213993	141214173	+	LRP1B
chr2	141215008	141215259	+	LRP1B
chr2	141232683	141232926	+	LRP1B
chr2	141242888	141243124	+	LRP1B
chr2	141245163	141245342	+	LRP1B
chr2	141250148	141250282	+	LRP1B
chr2	141253103	141253360	+	LRP1B
chr2	141259233	141259441	+	LRP1B
chr2	141260508	141260712	+	LRP1B
chr2	141264343	141264529	+	LRP1B
chr2	141267463	141267659	+	LRP1B
chr2	141272193	141272362	+	LRP1B
chr2	141274433	141274598	+	LRP1B
chr2	141283388	141283590	+	LRP1B
chr2	141283783	141283952	+	LRP1B
chr2	141291563	141291737	+	LRP1B
chr2	141294123	141294294	+	LRP1B
chr2	141298518	141298696	+	LRP1B
chr2	141299323	141299558	+	LRP1B
chr2	141356178	141356418	+	LRP1B
chr2	141358998	141359212	+	LRP1B
chr2	141457798	141458213	+	LRP1B
chr2	141459268	141459453	+	LRP1B
chr2	141459678	141459893	+	LRP1B
chr2	141459973	141460140	+	LRP1B
chr2	141473518	141473693	+	LRP1B
chr2	141474228	141474403	+	LRP1B
chr2	141526758	141526937	+	LRP1B
chr2	141528418	141528600	+	LRP1B
chr2	141533638	141533838	+	LRP1B
chr2	141571193	141571404	+	LRP1B
chr2	141597533	141597668	+	LRP1B
chr2	141598473	141598683	+	LRP1B
chr2	141607648	141607916	+	LRP1B
chr2	141609188	141609377	+	LRP1B
chr2	141625128	141625420	+	LRP1B
chr2	141625643	141625845	+	LRP1B
chr2	141641358	141641605	+	LRP1B
chr2	141643683	141643925	+	LRP1B
chr2	141660468	141660743	+	LRP1B
chr2	141665413	141665671	+	LRP1B
chr2	141680513	141680751	+	LRP1B
chr2	141707773	141707990	+	LRP1B
chr2	141709388	141709531	+	LRP1B
chr2	141739697	141739876	+	LRP1B
chr2	141747077	141747256	+	LRP1B
chr2	141751532	141751716	+	LRP1B
chr2	141762882	141763054	+	LRP1B
chr2	141771097	141771339	+	LRP1B
chr2	141773242	141773493	+	LRP1B
chr2	141777467	141777705	+	LRP1B
chr2	141806527	141806802	+	LRP1B
chr2	141812662	141812871	+	LRP1B
chr2	141816422	141816637	+	LRP1B
chr2	141819587	141819864	+	LRP1B
chr2	141945962	141946176	+	LRP1B
chr2	141986730	141987046	+	LRP1B
chr2	142004770	142004957	+	LRP1B
chr2	142012065	142012241	+	LRP1B
chr2	142237930	142238111	+	LRP1B
chr2	142567815	142567996	+	LRP1B
chr2	142888195	142888362	+	LRP1B
chr2	142888365	142888441	+	LRP1B
chr2	144005827	144005967	+	ARHGAP15_CGH
chr2	145528552	145528691	+	DKFZp686O1327_CGH
chr2	147023067	147023196	+	CGH
chr2	148512252	148512388	+	CGH
chr2	148602667	148602809	+	ACVR2A
chr2	148653847	148654093	+	ACVR2A
chr2	148657002	148657171	+	ACVR2A
chr2	148657292	148657495	+	ACVR2A
chr2	148672747	148672889	+	ACVR2A
chr2	148674827	148675027	+	ACVR2A
chr2	148675992	148676194	+	ACVR2A
chr2	148677777	148677946	+	ACVR2A
chr2	148680517	148680692	+	ACVR2A
chr2	148683577	148683749	+	ACVR2A
chr2	148684627	148684875	+	ACVR2A
chr2	150001743	150001885	+	LYPD6B_CGH
chr2	151505698	151505824	+	CGH
chr2	153031463	153031596	+	STAM2_CGH
chr2	154509515	154509650	+	CGH
chr2	156001811	156001951	+	CGH
chr2	157503961	157504091	+	CGH
chr2	158594021	158594193	+	ACVR1
chr2	158594921	158595109	+	ACVR1
chr2	158617371	158617627	+	ACVR1
chr2	158622411	158622725	+	ACVR1
chr2	158626856	158627066	+	ACVR1
chr2	158630591	158630722	+	ACVR1
chr2	158634621	158634861	+	ACVR1
chr2	158636821	158637134	+	ACVR1
chr2	158655896	158656039	+	ACVR1
chr2	159040091	159040189	+	CCDC148AS1_CGH
chr2	160514432	160514569	+	CGH
chr2	162013031	162013164	+	TANK_CGH
chr2	163509536	163509677	+	KCNH7_CGH
chr2	165004396	165004530	+	CGH
chr2	166500201	166500343	+	CSRNP3_CGH
chr2	168002301	168002435	+	XIRP2_CGH
chr2	169515416	169515552	+	CERS6_CGH
chr2	171002101	171002240	+	CGH
chr2	172291063	172291233	+	METTL8_CGH
chr2	172512591	172512727	+	CGH
chr2	173420856	173421094	+	PDK1
chr2	173423406	173423618	+	PDK1
chr2	173426911	173427052	+	PDK1
chr2	173427456	173427566	+	PDK1
chr2	173428711	173428855	+	PDK1
chr2	173429201	173429454	+	PDK1
chr2	173429681	173429815	+	PDK1
chr2	173431566	173431703	+	PDK1
chr2	173433426	173433572	+	PDK1
chr2	173435426	173435562	+	PDK1
chr2	173450971	173451158	+	PDK1
chr2	173457641	173457807	+	PDK1
chr2	173460536	173460717	+	PDK1
chr2	174003513	174003671	+	ZAK_CGH
chr2	175510308	175510464	+	WIPF1_CGH
chr2	177000393	177000523	+	HOXDAS2_CGH
chr2	178095483	178096583	+	NFE2L2
chr2	178096598	178096770	+	NFE2L2
chr2	178097128	178097329	+	NFE2L2
chr2	178097883	178098091	+	NFE2L2
chr2	178098668	178099014	+	NFE2L2
chr2	178129198	178129353	+	NFE2L2
chr2	178504908	178505045	+	PDE11A_CGH
chr2	180008418	180008559	+	SESTD1_CGH
chr2	181516468	181516611	+	CGH
chr2	183000362	183000497	+	CGH
chr2	184500398	184500532	+	CGH
chr2	186010624	186010778	+	CGH
chr2	187516309	187516453	+	ITGAV_CGH
chr2	189008215	189008361	+	CGH
chr2	190508080	190508226	+	CGH
chr2	191894500	191894604	+	STAT4
chr2	191895670	191895846	+	STAT4
chr2	191896135	191896270	+	STAT4
chr2	191897670	191897905	+	STAT4
chr2	191898195	191898361	+	STAT4
chr2	191898610	191898753	+	STAT4
chr2	191899225	191899361	+	STAT4
chr2	191900865	191901035	+	STAT4
chr2	191903900	191904040	+	STAT4
chr2	191905755	191905894	+	STAT4
chr2	191919165	191919300	+	STAT4
chr2	191922715	191922859	+	STAT4
chr2	191922865	191922993	+	STAT4
chr2	191923390	191923524	+	STAT4
chr2	191926420	191926566	+	STAT4
chr2	191927455	191927667	+	STAT4
chr2	191929500	191929713	+	STAT4
chr2	191931125	191931265	+	STAT4
chr2	191934380	191934533	+	STAT4
chr2	191937795	191937930	+	STAT4
chr2	191940935	191941063	+	STAT4
chr2	191996505	191996660	+	STAT4
chr2	192002460	192002560	+	STAT4_CGH
chr2	192011315	192011483	+	STAT4
chr2	192012780	192012949	+	STAT4
chr2	193522045	193522192	+	CGH
chr2	195027037	195027184	+	CGH
chr2	196506707	196506822	+	CGH
chr2	198015937	198016076	+	ANKRD44_CGH
chr2	198256992	198257211	+	SF3B1
chr2	198257687	198257936	+	SF3B1
chr2	198260757	198261066	+	SF3B1
chr2	198262687	198262859	+	SF3B1
chr2	198263162	198263336	+	SF3B1
chr2	198263652	198263789	+	SF3B1
chr2	198264757	198264921	+	SF3B1
chr2	198264952	198265161	+	SF3B1
chr2	198265412	198265685	+	SF3B1
chr2	198266102	198266264	+	SF3B1
chr2	198266442	198266613	+	SF3B1
chr2	198266687	198266889	+	SF3B1
chr2	198267257	198267583	+	SF3B1
chr2	198267642	198267779	+	SF3B1
chr2	198268282	198268528	+	SF3B1
chr2	198269767	198269899	+	SF3B1
chr2	198269972	198270214	+	SF3B1
chr2	198272687	198272864	+	SF3B1
chr2	198273062	198273313	+	SF3B1
chr2	198274472	198274743	+	SF3B1
chr2	198281452	198281664	+	SF3B1
chr2	198283197	198283336	+	SF3B1
chr2	198283582	198283725	+	SF3B1
chr2	198285077	198285291	+	SF3B1
chr2	198285732	198285872	+	SF3B1
chr2	198288502	198288718	+	SF3B1
chr2	198299637	198299771	+	SF3B1
chr2	199510395	199510529	+	CGH
chr2	201017844	201017987	+	CGH
chr2	202506975	202507110	+	TMEM237_CGH
chr2	204002895	204003030	+	NBEAL1_CGH
chr2	205523705	205523858	+	PARD3B_CGH
chr2	207008755	207008886	+	NDUFS1_CGH
chr2	208534890	208535016	+	CGH
chr2	209101766	209101907	+	IDH1
chr2	209103761	209103972	+	IDH1
chr2	209104561	209104750	+	IDH1
chr2	209106686	209106897	+	IDH1
chr2	209108126	209108365	+	IDH1
chr2	209110021	209110158	+	IDH1
chr2	209113071	209113422	+	IDH1
chr2	209116121	209116304	+	IDH1
chr2	210000386	210000519	+	CGH
chr2	211502995	211503134	+	CPS1_CGH
chr2	212248305	212248793	+	ERBB4
chr2	212251545	212251910	+	ERBB4
chr2	212252610	212252760	+	ERBB4
chr2	212285145	212285364	+	ERBB4
chr2	212286710	212286845	+	ERBB4
chr2	212288845	212289051	+	ERBB4
chr2	212293095	212293234	+	ERBB4
chr2	212295645	212295847	+	ERBB4
chr2	212426565	212426845	+	ERBB4
chr2	212483875	212484009	+	ERBB4
chr2	212488615	212488802	+	ERBB4
chr2	212495165	212495338	+	ERBB4
chr2	212522440	212522580	+	ERBB4
chr2	212522625	212522737	+	ERBB4
chr2	212530023	212530223	+	ERBB4
chr2	212537853	212538002	+	ERBB4
chr2	212543748	212543931	+	ERBB4
chr2	212566683	212566926	+	ERBB4
chr2	212568793	212568941	+	ERBB4
chr2	212570008	212570143	+	ERBB4
chr2	212576753	212576940	+	ERBB4
chr2	212578233	212578382	+	ERBB4
chr2	212587093	212587304	+	ERBB4
chr2	212589778	212589959	+	ERBB4
chr2	212615313	212615465	+	ERBB4
chr2	212652728	212652895	+	ERBB4
chr2	212812133	212812374	+	ERBB4
chr2	212989453	212989666	+	ERBB4
chr2	213403133	213403286	+	ERBB4
chr2	213872063	213872829	+	IKZF2
chr2	213878493	213878749	+	IKZF2
chr2	213886358	213886498	+	IKZF2
chr2	213886688	213886871	+	IKZF2
chr2	213914408	213914623	+	IKZF2
chr2	213921378	213921524	+	IKZF2
chr2	213921528	213921848	+	IKZF2
chr2	213962593	213962739	+	IKZF2
chr2	214012278	214012400	+	IKZF2
chr2	214012403	214012570	+	IKZF2
chr2	214013273	214013413	+	IKZF2
chr2	214014833	214014969	+	IKZF2
chr2	214511940	214512082	+	SPAG16_CGH
chr2	215593375	215593753	+	BARD1
chr2	215595110	215595240	+	BARD1
chr2	215595560	215595709	+	BARD1
chr2	215609765	215609880	+	BARD1
chr2	215610425	215610605	+	BARD1
chr2	215617150	215617319	+	BARD1
chr2	215632185	215632392	+	BARD1
chr2	215633925	215634058	+	BARD1
chr2	215645260	215645950	+	BARD1
chr2	215645970	215646241	+	BARD1
chr2	215657000	215657174	+	BARD1
chr2	215661740	215661875	+	BARD1
chr2	215674115	215674318	+	BARD1
chr2	216005850	216005988	+	CGH
chr2	216974090	216974226	+	XRCC5
chr2	216977705	216977889	+	XRCC5
chr2	216981335	216981587	+	XRCC5
chr2	216982420	216982560	+	XRCC5
chr2	216983745	216983932	+	XRCC5
chr2	216986755	216987001	+	XRCC5
chr2	216990615	216990783	+	XRCC5
chr2	216992235	216992429	+	XRCC5
chr2	216995575	216995748	+	XRCC5
chr2	216997000	216997154	+	XRCC5
chr2	217001780	217001961	+	XRCC5
chr2	217002785	217002917	+	XRCC5
chr2	217005880	217006048	+	XRCC5
chr2	217012775	217013022	+	XRCC5
chr2	217024780	217024922	+	XRCC5
chr2	217026665	217026795	+	XRCC5
chr2	217054925	217055094	+	XRCC5
chr2	217057340	217057466	+	XRCC5
chr2	217059605	217059738	+	XRCC5
chr2	217069010	217069146	+	XRCC5
chr2	217069840	217069994	+	XRCC5
chr2	217524370	217524510	+	IGFBP2_CGH
chr2	219015616	219015745	+	CGH
chr2	220513968	220514117	+	CGH
chr2	222015827	222015934	+	CGH
chr2	223065852	223065988	+	PAX3
chr2	223066062	223066210	+	PAX3
chr2	223066617	223066936	+	PAX3
chr2	223084829	223085111	+	PAX3
chr2	223085909	223086123	+	PAX3
chr2	223096764	223097018	+	PAX3
chr2	223158434	223158529	+	PAX3
chr2	223158799	223159040	+	PAX3
chr2	223160224	223160389	+	PAX3
chr2	223161674	223161949	+	PAX3
chr2	223163214	223163367	+	PAX3
chr2	223520709	223520850	+	FARSB_CGH
chr2	223845881	223846030	+	CGH
chr2	225020736	225020875	+	CGH
chr2	225338941	225339104	+	CUL3
chr2	225342896	225343098	+	CUL3
chr2	225346586	225346828	+	CUL3
chr2	225360526	225360695	+	CUL3
chr2	225362446	225362591	+	CUL3
chr2	225365046	225365224	+	CUL3
chr2	225367656	225367800	+	CUL3
chr2	225368336	225368547	+	CUL3
chr2	225370651	225370855	+	CUL3
chr2	225371546	225371754	+	CUL3
chr2	225376046	225376319	+	CUL3
chr2	225378216	225378385	+	CUL3
chr2	225379296	225379508	+	CUL3
chr2	225400221	225400397	+	CUL3
chr2	225422351	225422599	+	CUL3
chr2	225427876	225428069	+	CUL3
chr2	225434371	225434513	+	CUL3
chr2	225449621	225449754	+	CUL3
chr2	226500116	226500247	+	NYAP2_CGH
chr2	228002006	228002143	+	COL4A4_CGH
chr2	229506231	229506366	+	CGH
chr2	231550398	231550536	+	CGH
chr2	232526613	232526741	+	CGH
chr2	233599858	233599999	+	GIGYF2
chr2	233612298	233612468	+	GIGYF2
chr2	233613668	233613813	+	GIGYF2
chr2	233620953	233621061	+	GIGYF2
chr2	233625168	233625344	+	GIGYF2
chr2	233626043	233626178	+	GIGYF2
chr2	233630593	233630745	+	GIGYF2
chr2	233633038	233633180	+	GIGYF2
chr2	233641083	233641219	+	GIGYF2
chr2	233651838	233652077	+	GIGYF2
chr2	233653188	233653329	+	GIGYF2
chr2	233655373	233655655	+	GIGYF2
chr2	233655693	233655897	+	GIGYF2
chr2	233655938	233656187	+	GIGYF2
chr2	233659423	233659671	+	GIGYF2
chr2	233660748	233660952	+	GIGYF2
chr2	233671178	233671315	+	GIGYF2
chr2	233671328	233671397	+	GIGYF2
chr2	233674393	233674548	+	GIGYF2
chr2	233675938	233676092	+	GIGYF2
chr2	233677078	233677224	+	GIGYF2
chr2	233680318	233680472	+	GIGYF2
chr2	233681548	233681768	+	GIGYF2
chr2	233684513	233684723	+	GIGYF2
chr2	233697543	233697751	+	GIGYF2
chr2	233697768	233697848	+	GIGYF2
chr2	233704528	233704708	+	GIGYF2
chr2	233708698	233708999	+	GIGYF2
chr2	233709058	233709260	+	GIGYF2
chr2	233710408	233710629	+	GIGYF2
chr2	233712028	233712202	+	GIGYF2
chr2	233712233	233712319	+	GIGYF2
chr2	233714943	233715154	+	GIGYF2
chr2	233721458	233721603	+	GIGYF2
chr2	234087682	234087827	+	INPP5D_CGH
chr2	234590471	234590663	+	UGT1A7;UGT1A8_CGH;UGT1A8_CGH
chr2	234590791	234590961	+	UGT1A7;UGT1A8_CGH
chr2	234590981	234591056	+	UGT1A7;UGT1A8_CGH
chr2	234591196	234591339	+	UGT1A7;UGT1A8_CGH
chr2	234598466	234598610	+	UGT1A7
chr2	234599111	234599228	+	UGT1A7
chr2	234601621	234602526	+	UGT1A7
chr2	234621646	234622185	+	UGT1A7
chr2	234622271	234622472	+	UGT1A7
chr2	234626356	234626498	+	UGT1A7
chr2	234627436	234627875	+	UGT1A7
chr2	234627886	234628092	+	UGT1A7
chr2	234628096	234628250	+	UGT1A7
chr2	234637781	234638180	+	UGT1A7
chr2	234638191	234638398	+	UGT1A7
chr2	234638406	234638611	+	UGT1A7
chr2	234665576	234665848	+	UGT1A8_CGH
chr2	234668796	234668870	+	UGT1A8_CGH
chr2	234668886	234669817	+	UGT1A7;UGT1A8_CGH;UGT1A8_CGH
chr2	234675656	234675842	+	UGT1A7
chr2	234676461	234676608	+	UGT1A7
chr2	234676841	234677128	+	UGT1A7
chr2	234678121	234678273	+	UGT1A7
chr2	234680876	234681225	+	UGT1A7
chr2	235501226	235501368	+	CGH
chr2	237006851	237006944	+	AGAP1_CGH
chr2	238567546	238567685	+	LRRFIP1_CGH
chr2	240000239	240000375	+	HDAC4_CGH
chr2	241713528	241713687	+	KIF1A_CGH
chr3	1511111	1511245	+	CGH
chr3	3016216	3016355	+	CNTN4_CGH
chr3	4532096	4532227	+	CGH
chr3	6005091	6005239	+	CGH
chr3	7502189	7502330	+	GRM7_CGH
chr3	9005465	9005610	+	CGH
chr3	10070290	10070449	+	FANCD2
chr3	10074485	10074660	+	FANCD2
chr3	10076110	10076248	+	FANCD2
chr3	10076355	10076494	+	FANCD2
chr3	10076845	10076958	+	FANCD2
chr3	10077925	10078065	+	FANCD2
chr3	10080930	10081068	+	FANCD2
chr3	10081380	10081600	+	FANCD2
chr3	10083290	10083424	+	FANCD2
chr3	10084220	10084356	+	FANCD2
chr3	10084700	10084838	+	FANCD2
chr3	10085145	10085315	+	FANCD2
chr3	10085460	10085610	+	FANCD2
chr3	10088240	10088446	+	FANCD2
chr3	10089580	10089750	+	FANCD2
chr3	10091025	10091206	+	FANCD2
chr3	10094040	10094216	+	FANCD2
chr3	10101955	10102132	+	FANCD2
chr3	10103810	10103911	+	FANCD2
chr3	10105445	10105620	+	FANCD2
chr3	10106020	10106162	+	FANCD2
chr3	10106390	10106586	+	FANCD2
chr3	10107055	10107191	+	FANCD2
chr3	10107520	10107700	+	FANCD2
chr3	10108870	10109036	+	FANCD2
chr3	10114530	10114699	+	FANCD2
chr3	10114910	10115086	+	FANCD2
chr3	10116190	10116400	+	FANCD2
chr3	10119740	10119910	+	FANCD2
chr3	10122760	10122940	+	FANCD2
chr3	10123020	10123163	+	FANCD2
chr3	10127475	10127645	+	FANCD2
chr3	10128795	10128968	+	FANCD2
chr3	10130100	10130257	+	FANCD2
chr3	10130490	10130657	+	FANCD2
chr3	10131950	10132094	+	FANCD2
chr3	10133830	10133975	+	FANCD2
chr3	10134915	10135059	+	FANCD2
chr3	10135930	10136074	+	FANCD2
chr3	10136850	10136988	+	FANCD2
chr3	10137975	10138187	+	FANCD2
chr3	10140380	10140664	+	FANCD2
chr3	10142850	10142999	+	FANCD2
chr3	10183500	10183890	+	VHL
chr3	10188175	10188343	+	VHL
chr3	10191450	10191694	+	VHL
chr3	10514437	10514588	+	ATP2B2_CGH
chr3	12009753	12009883	+	CGH
chr3	12625988	12626199	+	RAF1
chr3	12626313	12626494	+	RAF1
chr3	12626598	12626772	+	RAF1
chr3	12627158	12627327	+	RAF1
chr3	12629033	12629176	+	RAF1
chr3	12632273	12632478	+	RAF1
chr3	12633173	12633310	+	RAF1
chr3	12641163	12642132	+	RAF1;RAF1;RAF1intron7ENST00000251849;RAF1;RAF1intron8ENST00000251849;RAF1;RAF1intron9ENST00000251849
chr3	12642343	12643920	+	RAF1;RAF1intron7ENST00000251849
chr3	12644093	12644506	+	RAF1;RAF1intron7ENST00000251849
chr3	12644703	12644802	+	RAF1;RAF1intron7ENST00000251849
chr3	12644848	12646041	+	RAF1;RAF1intron6ENST00000251849;RAF1;RAF1intron7ENST00000251849
chr3	12646043	12646744	+	RAF1;RAF1intron6ENST00000251849
chr3	12647068	12648029	+	RAF1;RAF1intron5ENST00000251849;RAF1;RAF1intron6ENST00000251849
chr3	12648478	12648876	+	RAF1;RAF1intron5ENST00000251849
chr3	12649463	12650447	+	RAF1;RAF1intron5ENST00000251849
chr3	12650708	12650846	+	RAF1
chr3	12653418	12653598	+	RAF1
chr3	12659993	12660238	+	RAF1
chr3	13669073	13669213	+	FBLN2_CGH
chr3	15004585	15004724	+	NR2C2_CGH
chr3	16502135	16502269	+	RFTN1_CGH
chr3	17077185	17077343	+	PLCL2_CGH
chr3	18001995	18002139	+	CGH
chr3	19516185	19516330	+	KCNH8_CGH
chr3	21016870	21017008	+	CGH
chr3	22505684	22505817	+	CGH
chr3	24000996	24001128	+	NR1D2_CGH
chr3	25512784	25512931	+	RARB_CGH
chr3	27004288	27004433	+	CGH
chr3	28500264	28500402	+	ZCWPW2_CGH
chr3	30003743	30003879	+	RBMS3_CGH
chr3	30648348	30648487	+	TGFBR2
chr3	30664648	30664796	+	TGFBR2
chr3	30686218	30686435	+	TGFBR2
chr3	30691738	30691979	+	TGFBR2
chr3	30713108	30713949	+	TGFBR2
chr3	30715573	30715783	+	TGFBR2
chr3	30729848	30730026	+	TGFBR2
chr3	30732888	30733125	+	TGFBR2
chr3	31504000	31504131	+	CGH
chr3	33012493	33012571	+	CGH
chr3	34504538	34504674	+	CGH
chr3	36000538	36000669	+	CGH
chr3	37035018	37035216	+	MLH1
chr3	37038083	37038215	+	MLH1
chr3	37042423	37042554	+	MLH1
chr3	37045848	37045997	+	MLH1
chr3	37048438	37048592	+	MLH1
chr3	37050278	37050416	+	MLH1
chr3	37053303	37053393	+	MLH1
chr3	37053468	37053608	+	MLH1
chr3	37055898	37056072	+	MLH1
chr3	37058973	37059107	+	MLH1
chr3	37061768	37061988	+	MLH1
chr3	37067118	37067528	+	MLH1
chr3	37070248	37070459	+	MLH1
chr3	37081663	37081810	+	MLH1
chr3	37083708	37083849	+	MLH1
chr3	37088983	37089203	+	MLH1
chr3	37089978	37090122	+	MLH1
chr3	37090368	37090549	+	MLH1
chr3	37091953	37092236	+	MLH1
chr3	37523823	37523954	+	ITGA9_CGH
chr3	37627030	37627181	+	ITGA9_CGH
chr3	38180130	38180545	+	MYD88
chr3	38181320	38181577	+	MYD88
chr3	38181855	38182099	+	MYD88
chr3	38182220	38182371	+	MYD88
chr3	38182590	38182802	+	MYD88
chr3	39006299	39006439	+	CGH
chr3	40510074	40510217	+	CGH
chr3	41265492	41265635	+	CTNNB1
chr3	41265992	41266264	+	CTNNB1
chr3	41266422	41266733	+	CTNNB1
chr3	41266792	41267089	+	CTNNB1
chr3	41267122	41267364	+	CTNNB1
chr3	41268692	41268869	+	CTNNB1
chr3	41274797	41274941	+	CTNNB1
chr3	41274987	41275491	+	CTNNB1
chr3	41275607	41275823	+	CTNNB1
chr3	41277182	41277358	+	CTNNB1
chr3	41277812	41278015	+	CTNNB1
chr3	41278057	41278238	+	CTNNB1
chr3	41279467	41279612	+	CTNNB1
chr3	41280597	41280852	+	CTNNB1
chr3	42041552	42041698	+	CGH
chr3	43516697	43516826	+	ANO10_CGH
chr3	45007387	45007535	+	ZDHHC3_CGH
chr3	46537727	46537862	+	CGH
chr3	47058552	47058771	+	SETD2
chr3	47059107	47059243	+	SETD2
chr3	47061207	47061349	+	SETD2
chr3	47079122	47079307	+	SETD2
chr3	47082787	47082860	+	SETD2
chr3	47084027	47084197	+	SETD2
chr3	47087947	47088123	+	SETD2
chr3	47098287	47099008	+	SETD2
chr3	47103632	47103866	+	SETD2
chr3	47106042	47106181	+	SETD2
chr3	47108502	47108647	+	SETD2
chr3	47125187	47125876	+	SETD2
chr3	47127652	47127839	+	SETD2
chr3	47129582	47129753	+	SETD2
chr3	47139422	47139594	+	SETD2
chr3	47142922	47143061	+	SETD2
chr3	47144797	47144939	+	SETD2
chr3	47147462	47147627	+	SETD2
chr3	47155337	47155507	+	SETD2
chr3	47158082	47158262	+	SETD2
chr3	47161242	47161340	+	SETD2
chr3	47161647	47166061	+	SETD2
chr3	47168062	47168173	+	SETD2
chr3	47205307	47205445	+	SETD2
chr3	48004977	48005112	+	MAP4_CGH
chr3	49397609	49397827	+	RHOA
chr3	49399904	49400070	+	RHOA
chr3	49405834	49406013	+	RHOA
chr3	49412844	49413064	+	RHOA
chr3	49551514	49551649	+	DAG1_CGH
chr3	51033197	51033338	+	DOCK3_CGH
chr3	52436283	52436469	+	BAP1
chr3	52436583	52436729	+	BAP1
chr3	52436773	52436995	+	BAP1
chr3	52437123	52437346	+	BAP1
chr3	52437398	52437934	+	BAP1
chr3	52438443	52438624	+	BAP1
chr3	52439093	52439356	+	BAP1
chr3	52439753	52439967	+	BAP1
chr3	52440248	52440425	+	BAP1
chr3	52440813	52440953	+	BAP1
chr3	52441168	52441369	+	BAP1
chr3	52441373	52441514	+	BAP1
chr3	52441948	52442130	+	BAP1
chr3	52442463	52442634	+	BAP1
chr3	52443523	52443657	+	BAP1
chr3	52443668	52443939	+	BAP1
chr3	52525843	52525975	+	NISCH_CGH
chr3	52582058	52582262	+	PBRM1
chr3	52584403	52584693	+	PBRM1
chr3	52584718	52584874	+	PBRM1
chr3	52588713	52588939	+	PBRM1
chr3	52592238	52592465	+	PBRM1
chr3	52595748	52595994	+	PBRM1
chr3	52597268	52597516	+	PBRM1
chr3	52598043	52598281	+	PBRM1
chr3	52610528	52610739	+	PBRM1
chr3	52613038	52613248	+	PBRM1
chr3	52620408	52620716	+	PBRM1
chr3	52621348	52621543	+	PBRM1
chr3	52623063	52623282	+	PBRM1
chr3	52637510	52637789	+	PBRM1
chr3	52643260	52643991	+	PBRM1
chr3	52649335	52649480	+	PBRM1
chr3	52651250	52651564	+	PBRM1
chr3	52658855	52659000	+	PBRM1
chr3	52661265	52661407	+	PBRM1
chr3	52662885	52663088	+	PBRM1
chr3	52668595	52668867	+	PBRM1
chr3	52675940	52676075	+	PBRM1
chr3	52677235	52677389	+	PBRM1
chr3	52678690	52678787	+	PBRM1
chr3	52682350	52682487	+	PBRM1
chr3	52685715	52685859	+	PBRM1
chr3	52692190	52692359	+	PBRM1
chr3	52696120	52696305	+	PBRM1
chr3	52702490	52702670	+	PBRM1
chr3	52712490	52712629	+	PBRM1
chr3	52713555	52713738	+	PBRM1
chr3	54017999	54018137	+	CGH
chr3	55502267	55502404	+	WNT5A_CGH
chr3	57005125	57005237	+	ARHGEF3_CGH
chr3	58541905	58542046	+	CGH
chr3	59737915	59738061	+	FHIT
chr3	59908035	59908166	+	FHIT
chr3	59957180	59957643	+	FHIT
chr3	59997040	59997172	+	FHIT
chr3	59999705	59999919	+	FHIT
chr3	60522580	60522722	+	FHIT
chr3	61511250	61511381	+	CGH
chr3	63009950	63010081	+	CGH
chr3	64522040	64522171	+	ADAMTS9_CGH
chr3	66001715	66001860	+	MAGI1_CGH
chr3	67506651	67506798	+	SUCLG2_CGH
chr3	69004167	69004278	+	CGH
chr3	69788718	69788867	+	MITF
chr3	69812963	69813112	+	MITF
chr3	69915388	69915536	+	MITF
chr3	69928228	69928545	+	MITF
chr3	69985818	69985960	+	MITF
chr3	69986948	69987222	+	MITF
chr3	69987438	69987576	+	MITF
chr3	69988218	69988372	+	MITF
chr3	69990363	69990497	+	MITF
chr3	69998178	69998354	+	MITF
chr3	70000923	70001061	+	MITF
chr3	70005563	70005708	+	MITF
chr3	70008403	70008607	+	MITF
chr3	70013973	70014439	+	MITF
chr3	70515393	70515528	+	CGH
chr3	71007374	71007468	+	FOXP1
chr3	71008364	71008579	+	FOXP1
chr3	71015014	71015226	+	FOXP1
chr3	71019839	71019979	+	FOXP1
chr3	71021139	71021356	+	FOXP1
chr3	71021654	71021846	+	FOXP1
chr3	71026064	71026208	+	FOXP1
chr3	71026754	71026895	+	FOXP1
chr3	71026944	71027195	+	FOXP1
chr3	71037112	71037257	+	FOXP1
chr3	71050082	71050236	+	FOXP1
chr3	71064677	71064815	+	FOXP1
chr3	71090447	71090705	+	FOXP1
chr3	71096067	71096275	+	FOXP1
chr3	71101652	71101803	+	FOXP1
chr3	71102757	71102946	+	FOXP1
chr3	71161677	71161821	+	FOXP1
chr3	71179627	71179871	+	FOXP1
chr3	71247032	71247243	+	FOXP1
chr3	71247322	71247570	+	FOXP1
chr3	72033007	72033151	+	CGH
chr3	73515567	73515715	+	PDZRN3_CGH
chr3	75016414	75016549	+	CGH
chr3	76508651	76508790	+	CGH
chr3	78003522	78003655	+	CGH
chr3	79500537	79500675	+	ROBO1_CGH
chr3	81046497	81046630	+	CGH
chr3	82506367	82506500	+	CGH
chr3	84002957	84003066	+	CGH
chr3	85509161	85509303	+	CADM2_CGH
chr3	87010826	87010956	+	VGLL3_CGH
chr3	88502133	88502270	+	CGH
chr3	89156858	89157012	+	EPHA3
chr3	89176318	89176422	+	EPHA3
chr3	89258988	89259688	+	EPHA3
chr3	89390043	89390244	+	EPHA3
chr3	89390883	89391281	+	EPHA3
chr3	89444963	89445129	+	EPHA3
chr3	89448443	89448695	+	EPHA3
chr3	89456398	89456538	+	EPHA3
chr3	89457173	89457312	+	EPHA3
chr3	89462283	89462453	+	EPHA3
chr3	89468328	89468567	+	EPHA3
chr3	89478213	89478318	+	EPHA3
chr3	89480278	89480526	+	EPHA3
chr3	89498348	89498570	+	EPHA3
chr3	89499293	89499548	+	EPHA3
chr3	89521593	89521775	+	EPHA3
chr3	89528523	89528686	+	EPHA3
chr3	90024498	90024646	+	CGH
chr3	93531260	93531397	+	CGH
chr3	93590095	93590230	+	CGH
chr3	94501501	94501642	+	CGH
chr3	96003450	96003598	+	CGH
chr3	96533435	96533640	+	EPHA6
chr3	96533650	96533885	+	EPHA6
chr3	96585630	96585761	+	EPHA6
chr3	96706150	96706851	+	EPHA6
chr3	96728850	96728942	+	EPHA6
chr3	96945085	96945284	+	EPHA6
chr3	96962775	96963202	+	EPHA6
chr3	97123970	97124139	+	EPHA6
chr3	97167380	97167596	+	EPHA6
chr3	97185220	97185358	+	EPHA6
chr3	97194170	97194345	+	EPHA6
chr3	97198175	97198247	+	EPHA6
chr3	97202755	97202925	+	EPHA6
chr3	97251178	97251413	+	EPHA6
chr3	97278393	97278533	+	EPHA6
chr3	97311423	97311603	+	EPHA6
chr3	97329593	97329727	+	EPHA6
chr3	97331208	97331320	+	EPHA6
chr3	97356683	97356946	+	EPHA6
chr3	97364938	97365185	+	EPHA6
chr3	97367078	97367222	+	EPHA6
chr3	97439078	97439285	+	EPHA6
chr3	97454743	97454986	+	EPHA6
chr3	97464138	97464283	+	EPHA6
chr3	97466258	97466432	+	EPHA6
chr3	97467408	97467584	+	EPHA6
chr3	97517463	97517602	+	CGH
chr3	99031876	99032013	+	CGH
chr3	100529286	100529417	+	ABI3BP_CGH
chr3	102023426	102023556	+	CGH
chr3	103534076	103534220	+	CGH
chr3	105034976	105035124	+	CGH
chr3	106500581	106500731	+	CGH
chr3	108014461	108014596	+	CGH
chr3	109534845	109534976	+	CGH
chr3	111013195	111013303	+	CGH
chr3	112507575	112507716	+	CGH
chr3	114030335	114030482	+	CGH
chr3	115509349	115509483	+	CGH
chr3	117000980	117001125	+	CGH
chr3	118509296	118509434	+	CGH
chr3	119545541	119545729	+	GSK3B
chr3	119562071	119562216	+	GSK3B
chr3	119582241	119582474	+	GSK3B
chr3	119585386	119585522	+	GSK3B
chr3	119595226	119595371	+	GSK3B
chr3	119624566	119624722	+	GSK3B
chr3	119631526	119631668	+	GSK3B
chr3	119634866	119635039	+	GSK3B
chr3	119642196	119642334	+	GSK3B
chr3	119666086	119666224	+	GSK3B
chr3	119720871	119721109	+	GSK3B
chr3	119812161	119812313	+	GSK3B
chr3	120003236	120003371	+	CGH
chr3	121151126	121151271	+	POLQ
chr3	121151731	121151918	+	POLQ
chr3	121154946	121155165	+	POLQ
chr3	121158816	121158983	+	POLQ
chr3	121168131	121168309	+	POLQ
chr3	121178871	121179118	+	POLQ
chr3	121186331	121186526	+	POLQ
chr3	121187121	121187298	+	POLQ
chr3	121190816	121191017	+	POLQ
chr3	121192176	121192345	+	POLQ
chr3	121195361	121195571	+	POLQ
chr3	121200396	121200684	+	POLQ
chr3	121202211	121202441	+	POLQ
chr3	121203866	121204068	+	POLQ
chr3	121206141	121209311	+	POLQ
chr3	121212296	121212573	+	POLQ
chr3	121215631	121215797	+	POLQ
chr3	121217301	121217534	+	POLQ
chr3	121228386	121228585	+	POLQ
chr3	121228851	121229107	+	POLQ
chr3	121230701	121230913	+	POLQ
chr3	121238696	121238964	+	POLQ
chr3	121240826	121241028	+	POLQ
chr3	121248471	121248671	+	POLQ
chr3	121251811	121252092	+	POLQ
chr3	121255926	121256093	+	POLQ
chr3	121258256	121258456	+	POLQ
chr3	121260161	121260338	+	POLQ
chr3	121263551	121263757	+	POLQ
chr3	121264541	121264748	+	POLQ
chr3	121511991	121512136	+	IQCB1_CGH
chr3	123007286	123007422	+	ADCY5_CGH
chr3	124505256	124505399	+	ITGB5_CGH
chr3	126006751	126006883	+	CGH
chr3	127520997	127521135	+	MGLL_CGH
chr3	128199827	128200118	+	GATA2
chr3	128200127	128200197	+	GATA2
chr3	128200637	128200809	+	GATA2
chr3	128202682	128202885	+	GATA2
chr3	128204537	128205248	+	GATA2
chr3	128205612	128205900	+	GATA2
chr3	129007747	129007881	+	C3orf37_CGH
chr3	130508223	130508365	+	CGH
chr3	132003522	132003648	+	CGH
chr3	133502177	133502307	+	CGH
chr3	134514427	134514570	+	EPHB1
chr3	134644617	134644764	+	EPHB1
chr3	134670192	134670933	+	EPHB1
chr3	134696752	134696897	+	EPHB1
chr3	134825257	134825469	+	EPHB1
chr3	134851532	134851908	+	EPHB1
chr3	134872972	134873154	+	EPHB1
chr3	134880832	134881044	+	EPHB1
chr3	134884782	134884959	+	EPHB1
chr3	134885732	134885880	+	EPHB1
chr3	134898672	134898849	+	EPHB1
chr3	134911392	134911679	+	EPHB1
chr3	134920282	134920577	+	EPHB1
chr3	134959957	134960174	+	EPHB1
chr3	134967127	134967386	+	EPHB1
chr3	134968157	134968370	+	EPHB1
chr3	134977832	134977999	+	EPHB1
chr3	135015677	135015804	+	CGH
chr3	136057025	136057177	+	STAG1
chr3	136057180	136057322	+	STAG1
chr3	136059310	136059479	+	STAG1
chr3	136060255	136060431	+	STAG1
chr3	136062650	136062868	+	STAG1
chr3	136067975	136068216	+	STAG1
chr3	136076530	136076706	+	STAG1
chr3	136077960	136078135	+	STAG1
chr3	136082185	136082324	+	STAG1
chr3	136085760	136085933	+	STAG1
chr3	136087920	136088141	+	STAG1
chr3	136096475	136096607	+	STAG1
chr3	136117560	136117694	+	STAG1
chr3	136136640	136136848	+	STAG1
chr3	136139893	136140043	+	STAG1
chr3	136141228	136141468	+	STAG1
chr3	136141573	136141720	+	STAG1
chr3	136141758	136141903	+	STAG1
chr3	136152363	136152512	+	STAG1
chr3	136162108	136162275	+	STAG1
chr3	136170853	136171027	+	STAG1
chr3	136183693	136183868	+	STAG1
chr3	136191223	136191359	+	STAG1
chr3	136192358	136192494	+	STAG1
chr3	136196098	136196261	+	STAG1
chr3	136219043	136219148	+	STAG1
chr3	136221448	136221659	+	STAG1
chr3	136237163	136237311	+	STAG1
chr3	136240033	136240266	+	STAG1
chr3	136260928	136261071	+	STAG1
chr3	136287583	136287717	+	STAG1
chr3	136305623	136305721	+	STAG1
chr3	136305723	136305796	+	STAG1
chr3	136310328	136310401	+	STAG1
chr3	136323128	136323330	+	STAG1
chr3	136341953	136342118	+	STAG1
chr3	136349693	136349804	+	STAG1
chr3	136502778	136502917	+	CGH
chr3	137717688	137717962	+	CLDN18
chr3	137729033	137729324	+	CLDN18
chr3	137742468	137742696	+	CLDN18
chr3	137743428	137743599	+	CLDN18
[truncated: 9,748 more rows]
